# Supplementary material for: Transcriptome RNA Sequencing Reveals That Circular RNAs Are Abundantly Expressed in Embryonic Breast Muscle of Duck
Source: Vet Sci. 2023 Jan 19;10(2):75. doi: 10.3390/vetsci10020075 (PMC10004440; doi:10.3390/vetsci10020075)
Supplement: Supplementary file 1 [file vetsci-10-00075-s001.zip]

Archive with 6 entries (6 files):
- Supplementary Figures.pptx
- Table S1.pdf
- Table S2.pdf
- Table S3.pdf
- Table S4.xlsx
- Table S5.xlsx
