# Supplementary material for: Transcriptome RNA Sequencing Reveals That Circular RNAs Are Abundantly Expressed in Embryonic Breast Muscle of Duck
Source: Vet Sci. 2023 Jan 19;10(2):75. doi: 10.3390/vetsci10020075 (PMC10004440; doi:10.3390/vetsci10020075)
Supplement: Supplementary file 1 [file vetsci-10-00075-s001.zip › Table S4.xlsx]

## Sheet: Sheet1
S gene numbers represent the significantly differentially expressed genes enriched on the exact GO term; TS gene numbers represent all significantly differentially expressed genes in this comparison; B gene numbers represent the number of genes enriched on the exact GO term. TB gene numbers represent the total number of genes in the GO database.
GO_ID	GO_Term	GO_function	GO_class	Genes	S gene number	TS gene number	B gene number	TB gene number	pvalue
GO:0004016	adenylate cyclase activity	molecular_function	5	circRNA10399(ADCY1);circRNA10453(ADCY2);circRNA11329(ENSAPLG00000001037);circRNA11435(ENSAPLG00000015325);circRNA2293(ADCY2);circRNA2296(ADCY2);circRNA3561(ENSAPLG00000008644);circRNA5324(ADCY9);circRNA6794(ENSAPLG00000008644);circRNA6795(ENSAPLG00000008644)	6	167	8	4940	3.61689e-08
GO:0006171	cAMP biosynthetic process	biological_process	12	circRNA10399(ADCY1);circRNA10453(ADCY2);circRNA11329(ENSAPLG00000001037);circRNA11435(ENSAPLG00000015325);circRNA2293(ADCY2);circRNA2296(ADCY2);circRNA3561(ENSAPLG00000008644);circRNA5324(ADCY9);circRNA6794(ENSAPLG00000008644);circRNA6795(ENSAPLG00000008644)	6	167	8	4940	3.61689e-08
GO:0016849	phosphorus-oxygen lyase activity	molecular_function	5	circRNA10399(ADCY1);circRNA10453(ADCY2);circRNA11329(ENSAPLG00000001037);circRNA11435(ENSAPLG00000015325);circRNA2293(ADCY2);circRNA2296(ADCY2);circRNA3561(ENSAPLG00000008644);circRNA5324(ADCY9);circRNA6794(ENSAPLG00000008644);circRNA6795(ENSAPLG00000008644)	6	167	13	4940	1.92399e-06
GO:0009190	cyclic nucleotide biosynthetic process	biological_process	10	circRNA10399(ADCY1);circRNA10453(ADCY2);circRNA11329(ENSAPLG00000001037);circRNA11435(ENSAPLG00000015325);circRNA2293(ADCY2);circRNA2296(ADCY2);circRNA3561(ENSAPLG00000008644);circRNA5324(ADCY9);circRNA6794(ENSAPLG00000008644);circRNA6795(ENSAPLG00000008644)	6	167	13	4940	1.92399e-06
GO:0004713	protein tyrosine kinase activity	molecular_function	8	circRNA10810(EPHB1);circRNA1118(FGFR2);circRNA1120(FGFR2);circRNA2697(EPHA3);circRNA4487(ENSAPLG00000001331);circRNA4797(ENSAPLG00000011952);circRNA4799(ENSAPLG00000011952);circRNA4837(ENSAPLG00000012538);circRNA5068(ENSAPLG00000007060);circRNA5830(EPHA5);circRNA861(ERBB4)	9	167	47	4940	2.09663e-05
GO:0098978	glutamatergic synapse	cellular_component	4	circRNA10399(ADCY1);circRNA10708(CDKL5);circRNA10810(EPHB1);circRNA11329(ENSAPLG00000001037);circRNA1399(ADGRL3);circRNA157(ADAM10);circRNA4451(ENSAPLG00000003929);circRNA4487(ENSAPLG00000001331);circRNA4780(ENSAPLG00000005364);circRNA4814(ENSAPLG00000002668);circRNA4923(ENSAPLG00000001168);circRNA519(DNM1);circRNA692(PPP3CC);circRNA817(PTPRS);circRNA861(ERBB4)	15	167	128	4940	2.1798e-05
GO:0007186	G protein-coupled receptor signaling pathway	biological_process	5	circRNA10323(CRHR2);circRNA10983(ENSAPLG00000016414);circRNA1101(ATRNL1);circRNA1110(ATRNL1);circRNA11331(ENSAPLG00000014139);circRNA1399(ADGRL3);circRNA292(ADGRD1);circRNA3252(ENSAPLG00000011160);circRNA3254(ENSAPLG00000011160);circRNA4644(ENSAPLG00000006869);circRNA4650(ENSAPLG00000006869);circRNA4814(ENSAPLG00000002668);circRNA4939(ENSAPLG00000013670);circRNA8230(CRHR2);ciRNA1170(ENSAPLG000000…	11	167	72	4940	2.39328e-05
GO:0005003	ephrin receptor activity	molecular_function	10	circRNA10810(EPHB1);circRNA2697(EPHA3);circRNA4837(ENSAPLG00000012538);circRNA5068(ENSAPLG00000007060);circRNA5830(EPHA5)	5	167	13	4940	4.29551e-05
GO:0007166	cell surface receptor signaling pathway	biological_process	5	circRNA10323(CRHR2);circRNA10983(ENSAPLG00000016414);circRNA1399(ADGRL3);circRNA292(ADGRD1);circRNA3252(ENSAPLG00000011160);circRNA3254(ENSAPLG00000011160);circRNA4814(ENSAPLG00000002668);circRNA4939(ENSAPLG00000013670);circRNA8230(CRHR2);ciRNA1170(ENSAPLG00000012029)	8	167	41	4940	5.3136e-05
GO:0007416	synapse assembly	biological_process	6	circRNA1399(ADGRL3);circRNA4451(ENSAPLG00000003929);circRNA4487(ENSAPLG00000001331);circRNA4814(ENSAPLG00000002668);circRNA861(ERBB4)	5	167	14	4940	6.50007e-05
GO:0099056	integral component of presynaptic membrane	cellular_component	6	circRNA4451(ENSAPLG00000003929);circRNA4487(ENSAPLG00000001331);circRNA4780(ENSAPLG00000005364);circRNA817(PTPRS);circRNA861(ERBB4)	5	167	14	4940	6.50007e-05
GO:0005004	GPI-linked ephrin receptor activity	molecular_function	11	circRNA2697(EPHA3);circRNA4837(ENSAPLG00000012538);circRNA5068(ENSAPLG00000007060);circRNA5830(EPHA5)	4	167	8	4940	7.93284e-05
GO:0016021	integral component of membrane	cellular_component	5	circRNA10256(ENSAPLG00000026000);circRNA10323(CRHR2);circRNA10394(ATP9B);circRNA10810(EPHB1);circRNA10983(ENSAPLG00000016414);circRNA1118(FGFR2);circRNA1120(FGFR2);circRNA11320(ENSAPLG00000011271);circRNA11435(ENSAPLG00000015325);circRNA1399(ADGRL3);circRNA2697(EPHA3);circRNA2829(ATP8A2);circRNA292(ADGRD1);circRNA3252(ENSAPLG00000011160);circRNA3254(ENSAPLG00000011160);circRNA4451(ENSAPLG00000003…	28	167	389	4940	8.66562e-05
GO:0004930	G protein-coupled receptor activity	molecular_function	6	circRNA10323(CRHR2);circRNA10983(ENSAPLG00000016414);circRNA1399(ADGRL3);circRNA292(ADGRD1);circRNA3252(ENSAPLG00000011160);circRNA3254(ENSAPLG00000011160);circRNA4814(ENSAPLG00000002668);circRNA4939(ENSAPLG00000013670);circRNA8230(CRHR2);ciRNA1170(ENSAPLG00000012029)	8	167	45	4940	0.000106809
GO:0050804	modulation of chemical synaptic transmission	biological_process	8	circRNA10399(ADCY1);circRNA10810(EPHB1);circRNA11329(ENSAPLG00000001037);circRNA4780(ENSAPLG00000005364);circRNA4923(ENSAPLG00000001168);circRNA519(DNM1);circRNA817(PTPRS)	7	167	34	4940	0.000110652
GO:0007169	transmembrane receptor protein tyrosine kinase signaling pathway	biological_process	7	circRNA10810(EPHB1);circRNA2697(EPHA3);circRNA4487(ENSAPLG00000001331);circRNA4837(ENSAPLG00000012538);circRNA5068(ENSAPLG00000007060);circRNA5830(EPHA5);circRNA861(ERBB4)	7	167	35	4940	0.000134424
GO:0099061	integral component of postsynaptic density membrane	cellular_component	6	circRNA10399(ADCY1);circRNA11329(ENSAPLG00000001037);circRNA4487(ENSAPLG00000001331);circRNA861(ERBB4)	4	167	9	4940	0.000139033
GO:0003334	keratinocyte development	biological_process	7	circRNA1316(BCL11B);circRNA1612(PALLD);circRNA4493(ENSAPLG00000028283)	3	167	4	4940	0.000148079
GO:0099151	regulation of postsynaptic density assembly	biological_process	9	circRNA4451(ENSAPLG00000003929);circRNA4780(ENSAPLG00000005364);circRNA817(PTPRS)	3	167	4	4940	0.000148079
GO:0004888	transmembrane signaling receptor activity	molecular_function	5	circRNA10323(CRHR2);circRNA10983(ENSAPLG00000016414);circRNA1399(ADGRL3);circRNA292(ADGRD1);circRNA3252(ENSAPLG00000011160);circRNA3254(ENSAPLG00000011160);circRNA4814(ENSAPLG00000002668);circRNA4939(ENSAPLG00000013670);circRNA8230(CRHR2);ciRNA1170(ENSAPLG00000012029)	8	167	49	4940	0.000199136
GO:0032956	regulation of actin cytoskeleton organization	biological_process	7	circRNA10983(ENSAPLG00000016414);circRNA2697(EPHA3);circRNA4837(ENSAPLG00000012538);circRNA5068(ENSAPLG00000007060);circRNA5830(EPHA5)	5	167	19	4940	0.000328981
GO:0016020	membrane	cellular_component	3	circRNA1024(ENSAPLG00000019122);circRNA10256(ENSAPLG00000026000);circRNA10323(CRHR2);circRNA10720(PDGFD);circRNA10773(NOX4);circRNA10774(NOX4);circRNA10810(EPHB1);circRNA10983(ENSAPLG00000016414);circRNA11320(ENSAPLG00000011271);circRNA11435(ENSAPLG00000015325);circRNA1399(ADGRL3);circRNA1590(ENSAPLG00000020683);circRNA1594(PDGFC);circRNA2001(RHEB);circRNA2526(TRHDE);circRNA2617(PDE3A);circRNA275…	30	167	466	4940	0.000353049
GO:0018108	peptidyl-tyrosine phosphorylation	biological_process	10	circRNA1118(FGFR2);circRNA1120(FGFR2);circRNA2697(EPHA3);circRNA4487(ENSAPLG00000001331);circRNA4797(ENSAPLG00000011952);circRNA4799(ENSAPLG00000011952);circRNA4837(ENSAPLG00000012538);circRNA861(ERBB4)	6	167	30	4940	0.000412392
GO:0021766	hippocampus development	biological_process	5	circRNA2203(GLI3);circRNA2204(GLI3);circRNA4780(ENSAPLG00000005364);circRNA5068(ENSAPLG00000007060);circRNA5830(EPHA5);circRNA817(PTPRS)	5	167	20	4940	0.000426754
GO:0048013	ephrin receptor signaling pathway	biological_process	8	circRNA10810(EPHB1);circRNA2697(EPHA3);circRNA4837(ENSAPLG00000012538);circRNA5068(ENSAPLG00000007060);circRNA5830(EPHA5)	5	167	20	4940	0.000426754
GO:0005515	protein binding	molecular_function	4	circRNA10192(TTC7A);circRNA1020(LRMDA);circRNA10219(PDE10A);circRNA1022(LRMDA);circRNA10531(DEPTOR);circRNA10810(EPHB1);circRNA10979(ENSAPLG00000016317);circRNA10981(ENSAPLG00000014672);circRNA10982(ENSAPLG00000014672);circRNA1101(ATRNL1);circRNA1110(ATRNL1);circRNA11406(ENSAPLG00000006152);circRNA1166(GAS2);circRNA1168(GAS2);circRNA1171(GAS2);circRNA1200(ENSAPLG00000006385);circRNA1211(NPAS3);ci…	61	167	1245	4940	0.000630833
GO:0021549	cerebellum development	biological_process	5	circRNA4780(ENSAPLG00000005364);circRNA817(PTPRS);circRNA8465(CNTN1)	3	167	6	4940	0.000704047
GO:0051965	positive regulation of synapse assembly	biological_process	7	circRNA10810(EPHB1);circRNA1399(ADGRL3);circRNA4451(ENSAPLG00000003929);circRNA4814(ENSAPLG00000002668)	4	167	13	4940	0.000709327
GO:0007189	adenylate cyclase-activating G protein-coupled receptor signaling pathway	biological_process	8	circRNA11435(ENSAPLG00000015325);circRNA292(ADGRD1);circRNA4939(ENSAPLG00000013670);circRNA5324(ADCY9)	4	167	14	4940	0.000967057
GO:0050808	synapse organization	biological_process	5	circRNA1399(ADGRL3);circRNA4780(ENSAPLG00000005364);circRNA4814(ENSAPLG00000002668);circRNA817(PTPRS);ciRNA857(ENSAPLG00000006326)	5	167	24	4940	0.00104839
GO:0097535	lymphoid lineage cell migration into thymus	biological_process	8	circRNA1316(BCL11B);circRNA4493(ENSAPLG00000028283)	2	167	2	4940	0.00113621
GO:0008265	Mo-molybdopterin cofactor sulfurase activity	molecular_function	7	circRNA2310(MOCOS);circRNA3458(ENSAPLG00000009898)	2	167	2	4940	0.00113621
GO:0021773	striatal medium spiny neuron differentiation	biological_process	9	circRNA1316(BCL11B);circRNA4493(ENSAPLG00000028283)	2	167	2	4940	0.00113621
GO:0071372	cellular response to follicle-stimulating hormone stimulus	biological_process	8	circRNA5068(ENSAPLG00000007060);circRNA5830(EPHA5)	2	167	2	4940	0.00113621
GO:0042489	negative regulation of odontogenesis of dentin-containing tooth	biological_process	10	circRNA2391(RSPO2);circRNA4771(ENSAPLG00000007280)	2	167	2	4940	0.00113621
GO:0021551	central nervous system morphogenesis	biological_process	5	circRNA4487(ENSAPLG00000001331);circRNA861(ERBB4)	2	167	2	4940	0.00113621
GO:0021889	olfactory bulb interneuron differentiation	biological_process	9	circRNA4487(ENSAPLG00000001331);circRNA861(ERBB4)	2	167	2	4940	0.00113621
GO:0031077	post-embryonic camera-type eye development	biological_process	9	circRNA1316(BCL11B);circRNA4493(ENSAPLG00000028283)	2	167	2	4940	0.00113621
GO:0043545	molybdopterin cofactor metabolic process	biological_process	7	circRNA2310(MOCOS);circRNA3458(ENSAPLG00000009898)	2	167	2	4940	0.00113621
GO:0071678	olfactory bulb axon guidance	biological_process	7	circRNA1316(BCL11B);circRNA4493(ENSAPLG00000028283)	2	167	2	4940	0.00113621
GO:0032687	negative regulation of interferon-alpha production	biological_process	9	circRNA4780(ENSAPLG00000005364);circRNA817(PTPRS)	2	167	2	4940	0.00113621
GO:0030151	molybdenum ion binding	molecular_function	8	circRNA2310(MOCOS);circRNA3458(ENSAPLG00000009898)	2	167	2	4940	0.00113621
GO:0060437	lung growth	biological_process	5	circRNA2391(RSPO2);circRNA4771(ENSAPLG00000007280)	2	167	2	4940	0.00113621
GO:0060535	trachea cartilage morphogenesis	biological_process	7	circRNA2391(RSPO2);circRNA4771(ENSAPLG00000007280)	2	167	2	4940	0.00113621
GO:0005887	integral component of plasma membrane	cellular_component	6	circRNA10810(EPHB1);circRNA1118(FGFR2);circRNA1120(FGFR2);circRNA11435(ENSAPLG00000015325);circRNA1399(ADGRL3);circRNA2697(EPHA3);circRNA4797(ENSAPLG00000011952);circRNA4799(ENSAPLG00000011952);circRNA4814(ENSAPLG00000002668);circRNA4837(ENSAPLG00000012538);circRNA5068(ENSAPLG00000007060);circRNA5324(ADCY9);circRNA5830(EPHA5);circRNA6722(ENSAPLG00000004118)	12	167	130	4940	0.00134905
GO:0048008	platelet-derived growth factor receptor signaling pathway	biological_process	8	circRNA1045(ARID5B);circRNA10720(PDGFD);circRNA1594(PDGFC);circRNA4611(ENSAPLG00000012486)	4	167	16	4940	0.00166756
GO:0035556	intracellular signal transduction	biological_process	5	circRNA10399(ADCY1);circRNA10453(ADCY2);circRNA10531(DEPTOR);circRNA11329(ENSAPLG00000001037);circRNA11331(ENSAPLG00000014139);circRNA11435(ENSAPLG00000015325);circRNA2293(ADCY2);circRNA2296(ADCY2);circRNA3367(ENSAPLG00000007680);circRNA3448(ENSAPLG00000029004);circRNA3561(ENSAPLG00000008644);circRNA4602(ENSAPLG00000006520);circRNA5251(RPS6KA6);circRNA5324(ADCY9);circRNA6794(ENSAPLG00000008644);c…	14	167	172	4940	0.00185849
GO:0005161	platelet-derived growth factor receptor binding	molecular_function	7	circRNA10720(PDGFD);circRNA1594(PDGFC);circRNA4611(ENSAPLG00000012486)	3	167	8	4940	0.00187485
GO:0003382	epithelial cell morphogenesis	biological_process	8	circRNA1316(BCL11B);circRNA1612(PALLD);circRNA4493(ENSAPLG00000028283)	3	167	8	4940	0.00187485
GO:0043087	regulation of GTPase activity	biological_process	7	circRNA2697(EPHA3);circRNA3152(RASAL2);circRNA3367(ENSAPLG00000007680);circRNA4837(ENSAPLG00000012538);circRNA5068(ENSAPLG00000007060);circRNA5830(EPHA5)	6	167	42	4940	0.00260483
GO:0042475	odontogenesis of dentin-containing tooth	biological_process	7	circRNA1316(BCL11B);circRNA2203(GLI3);circRNA2204(GLI3);circRNA4493(ENSAPLG00000028283);circRNA6722(ENSAPLG00000004118)	4	167	19	4940	0.00328076
GO:0021953	central nervous system neuron differentiation	biological_process	7	circRNA1316(BCL11B);circRNA4493(ENSAPLG00000028283)	2	167	3	4940	0.0033327
GO:2001014	regulation of skeletal muscle cell differentiation	biological_process	7	circRNA387(RBFOX1);circRNA4658(ENSAPLG00000013263)	2	167	3	4940	0.0033327
GO:0150076	neuroinflammatory response	biological_process	7	circRNA10399(ADCY1);circRNA11329(ENSAPLG00000001037)	2	167	3	4940	0.0033327
GO:0007171	activation of transmembrane receptor protein tyrosine kinase activity	biological_process	13	circRNA1594(PDGFC);circRNA4611(ENSAPLG00000012486)	2	167	3	4940	0.0033327
GO:0035701	hematopoietic stem cell migration	biological_process	7	circRNA1316(BCL11B);circRNA4493(ENSAPLG00000028283)	2	167	3	4940	0.0033327
GO:0033153	T cell receptor V(D)J recombination	biological_process	7	circRNA1316(BCL11B);circRNA4493(ENSAPLG00000028283)	2	167	3	4940	0.0033327
GO:0021902	commitment of neuronal cell to specific neuron type in forebrain	biological_process	8	circRNA1316(BCL11B);circRNA4493(ENSAPLG00000028283)	2	167	3	4940	0.0033327
GO:0042220	response to cocaine	biological_process	6	circRNA1399(ADGRL3);circRNA4814(ENSAPLG00000002668)	2	167	3	4940	0.0033327
GO:0043653	mitochondrial fragmentation involved in apoptotic process	biological_process	8	circRNA4487(ENSAPLG00000001331);circRNA861(ERBB4)	2	167	3	4940	0.0033327
GO:0098835	presynaptic endocytic zone membrane	cellular_component	5	circRNA4923(ENSAPLG00000001168);circRNA519(DNM1)	2	167	3	4940	0.0033327
GO:0033077	T cell differentiation in thymus	biological_process	9	circRNA1316(BCL11B);circRNA2203(GLI3);circRNA2204(GLI3);circRNA4493(ENSAPLG00000028283)	3	167	10	4940	0.00382153
GO:0099560	synaptic membrane adhesion	biological_process	7	circRNA4451(ENSAPLG00000003929);circRNA4780(ENSAPLG00000005364);circRNA817(PTPRS)	3	167	10	4940	0.00382153
GO:0007411	axon guidance	biological_process	6	circRNA10810(EPHB1);circRNA2203(GLI3);circRNA2204(GLI3);circRNA415(SLIT3);circRNA5068(ENSAPLG00000007060);circRNA5830(EPHA5);ciRNA857(ENSAPLG00000006326)	6	167	50	4940	0.00631719
GO:0006777	Mo-molybdopterin cofactor biosynthetic process	biological_process	8	circRNA2310(MOCOS);circRNA3458(ENSAPLG00000009898)	2	167	4	4940	0.00651732
GO:0060644	mammary gland epithelial cell differentiation	biological_process	7	circRNA4487(ENSAPLG00000001331);circRNA861(ERBB4)	2	167	4	4940	0.00651732
GO:0046632	alpha-beta T cell differentiation	biological_process	9	circRNA1316(BCL11B);circRNA4493(ENSAPLG00000028283)	2	167	4	4940	0.00651732
GO:0071880	adenylate cyclase-activating adrenergic receptor signaling pathway	biological_process	9	circRNA11435(ENSAPLG00000015325);circRNA5324(ADCY9)	2	167	4	4940	0.00651732
GO:0034164	negative regulation of toll-like receptor 9 signaling pathway	biological_process	8	circRNA4780(ENSAPLG00000005364);circRNA817(PTPRS)	2	167	4	4940	0.00651732
GO:0043368	positive T cell selection	biological_process	5	circRNA1316(BCL11B);circRNA4493(ENSAPLG00000028283)	2	167	4	4940	0.00651732
GO:0045806	negative regulation of endocytosis	biological_process	8	circRNA2697(EPHA3);circRNA4837(ENSAPLG00000012538)	2	167	4	4940	0.00651732
GO:0010518	positive regulation of phospholipase activity	biological_process	9	circRNA1118(FGFR2);circRNA1120(FGFR2);circRNA4797(ENSAPLG00000011952);circRNA4799(ENSAPLG00000011952)	2	167	4	4940	0.00651732
GO:0023051	regulation of signaling	biological_process	5	circRNA4717(ENSAPLG00000005073);circRNA8664(LMO7);ciRNA927(ENSAPLG00000005073)	2	167	4	4940	0.00651732
GO:0016185	synaptic vesicle budding from presynaptic endocytic zone membrane	biological_process	9	circRNA4923(ENSAPLG00000001168);circRNA519(DNM1)	2	167	4	4940	0.00651732
GO:0035374	chondroitin sulfate binding	molecular_function	6	circRNA4780(ENSAPLG00000005364);circRNA817(PTPRS)	2	167	4	4940	0.00651732
GO:2001223	negative regulation of neuron migration	biological_process	9	circRNA4487(ENSAPLG00000001331);circRNA861(ERBB4)	2	167	4	4940	0.00651732
GO:0019216	regulation of lipid metabolic process	biological_process	7	circRNA1316(BCL11B);circRNA4493(ENSAPLG00000028283)	2	167	4	4940	0.00651732
GO:0046427	positive regulation of receptor signaling pathway via JAK-STAT	biological_process	10	circRNA4487(ENSAPLG00000001331);circRNA861(ERBB4)	2	167	4	4940	0.00651732
GO:0022038	corpus callosum development	biological_process	5	circRNA4780(ENSAPLG00000005364);circRNA817(PTPRS)	2	167	4	4940	0.00651732
GO:0061026	cardiac muscle tissue regeneration	biological_process	7	circRNA4487(ENSAPLG00000001331);circRNA861(ERBB4)	2	167	4	4940	0.00651732
GO:0021510	spinal cord development	biological_process	6	circRNA4780(ENSAPLG00000005364);circRNA817(PTPRS)	2	167	4	4940	0.00651732
GO:0021631	optic nerve morphogenesis	biological_process	6	circRNA10810(EPHB1);circRNA2203(GLI3);circRNA2204(GLI3)	2	167	4	4940	0.00651732
GO:2000010	positive regulation of protein localization to cell surface	biological_process	7	circRNA4487(ENSAPLG00000001331);circRNA861(ERBB4)	2	167	4	4940	0.00651732
GO:0032688	negative regulation of interferon-beta production	biological_process	9	circRNA4780(ENSAPLG00000005364);circRNA817(PTPRS)	2	167	4	4940	0.00651732
GO:0030246	carbohydrate binding	molecular_function	4	circRNA1399(ADGRL3);circRNA4814(ENSAPLG00000002668);circRNA8465(CNTN1)	3	167	12	4940	0.00666541
GO:0004177	aminopeptidase activity	molecular_function	8	circRNA122(PEPD);circRNA2526(TRHDE);circRNA3454(ENSAPLG00000008402)	3	167	12	4940	0.00666541
GO:0008083	growth factor activity	molecular_function	7	circRNA10720(PDGFD);circRNA1594(PDGFC);circRNA4611(ENSAPLG00000012486);circRNA6722(ENSAPLG00000004118)	4	167	24	4940	0.00788585
GO:0008017	microtubule binding	molecular_function	7	circRNA10981(ENSAPLG00000014672);circRNA10982(ENSAPLG00000014672);circRNA11415(ENSAPLG00000014916);circRNA1166(GAS2);circRNA1168(GAS2);circRNA1171(GAS2);circRNA1321(EML1);circRNA2331(MTCL1);circRNA4783(ENSAPLG00000008150);circRNA9920(CCSER2)	7	167	69	4940	0.00823049
GO:0006898	receptor-mediated endocytosis	biological_process	8	circRNA1828(REPS1);circRNA4923(ENSAPLG00000001168);circRNA519(DNM1)	3	167	13	4940	0.00845224
GO:0098685	Schaffer collateral - CA1 synapse	cellular_component	4	circRNA10399(ADCY1);circRNA11329(ENSAPLG00000001037);circRNA4451(ENSAPLG00000003929);circRNA4780(ENSAPLG00000005364);circRNA817(PTPRS)	5	167	38	4940	0.00845569
GO:0046777	protein autophosphorylation	biological_process	10	circRNA10708(CDKL5);circRNA10810(EPHB1);circRNA1118(FGFR2);circRNA1120(FGFR2);circRNA4487(ENSAPLG00000001331);circRNA4797(ENSAPLG00000011952);circRNA4799(ENSAPLG00000011952);circRNA861(ERBB4);circRNA937(STK39)	7	167	70	4940	0.00889152
GO:0007409	axonogenesis	biological_process	9	circRNA10399(ADCY1);circRNA11329(ENSAPLG00000001037);circRNA1316(BCL11B);circRNA4493(ENSAPLG00000028283)	4	167	26	4940	0.0105285
GO:0007616	long-term memory	biological_process	6	circRNA10399(ADCY1);circRNA11329(ENSAPLG00000001037)	2	167	5	4940	0.0106215
GO:0043995	histone acetyltransferase activity (H4-K5 specific	molecular_function	13	circRNA4497(ENSAPLG00000009179);circRNA796(KANSL1)	2	167	5	4940	0.0106215
GO:0003836	beta-galactoside (CMP) alpha-2,3-sialyltransferase activity	molecular_function	7	circRNA10874(ST3GAL3);circRNA4505(ENSAPLG00000003303)	2	167	5	4940	0.0106215
GO:0090557	establishment of endothelial intestinal barrier	biological_process	9	circRNA4780(ENSAPLG00000005364);circRNA817(PTPRS)	2	167	5	4940	0.0106215
GO:0010820	positive regulation of T cell chemotaxis	biological_process	10	circRNA157(ADAM10);circRNA937(STK39)	2	167	5	4940	0.0106215
GO:0060749	mammary gland alveolus development	biological_process	5	circRNA4487(ENSAPLG00000001331);circRNA861(ERBB4)	2	167	5	4940	0.0106215
GO:0010837	regulation of keratinocyte proliferation	biological_process	8	circRNA1316(BCL11B);circRNA4493(ENSAPLG00000028283)	2	167	5	4940	0.0106215
GO:0043996	histone acetyltransferase activity (H4-K8 specific	molecular_function	13	circRNA4497(ENSAPLG00000009179);circRNA796(KANSL1)	2	167	5	4940	0.0106215
GO:0046972	histone acetyltransferase activity (H4-K16 specific	molecular_function	13	circRNA4497(ENSAPLG00000009179);circRNA796(KANSL1)	2	167	5	4940	0.0106215
GO:0032793	positive regulation of CREB transcription factor activity	biological_process	7	circRNA10399(ADCY1);circRNA11329(ENSAPLG00000001037)	2	167	5	4940	0.0106215
GO:0043984	histone H4-K16 acetylation	biological_process	12	circRNA4497(ENSAPLG00000009179);circRNA796(KANSL1)	2	167	5	4940	0.0106215
GO:0071542	dopaminergic neuron differentiation	biological_process	7	circRNA2391(RSPO2);circRNA4771(ENSAPLG00000007280)	2	167	5	4940	0.0106215
GO:1904322	cellular response to forskolin	biological_process	7	circRNA5068(ENSAPLG00000007060);circRNA5830(EPHA5)	2	167	5	4940	0.0106215
GO:0007275	multicellular organism development	biological_process	4	circRNA1837(EYA4);circRNA4773(ENSAPLG00000002841);circRNA6722(ENSAPLG00000004118);circRNA9535(ARVCF)	4	167	27	4940	0.0120405
GO:0048568	embryonic organ development	biological_process	6	circRNA1594(PDGFC);circRNA2203(GLI3);circRNA2204(GLI3);circRNA4611(ENSAPLG00000012486)	3	167	15	4940	0.012796
GO:0005576	extracellular region	cellular_component	3	circRNA14(FBLN2);circRNA1594(PDGFC);circRNA2391(RSPO2);circRNA4611(ENSAPLG00000012486);circRNA4771(ENSAPLG00000007280);ciRNA333(ENSAPLG00000012340)	6	167	58	4940	0.0128963
GO:0008201	heparin binding	molecular_function	6	circRNA2391(RSPO2);circRNA4771(ENSAPLG00000007280);circRNA4780(ENSAPLG00000005364);circRNA817(PTPRS)	4	167	28	4940	0.0136851
GO:0004857	enzyme inhibitor activity	molecular_function	5	circRNA2834(FRY);ciRNA333(ENSAPLG00000012340)	2	167	6	4940	0.0155803
GO:0014904	myotube cell development	biological_process	8	circRNA3315(ENSAPLG00000028273);ciRNA757(ENSAPLG00000016297)	2	167	6	4940	0.0155803
GO:0098742	cell-cell adhesion via plasma-membrane adhesion molecules	biological_process	6	circRNA1399(ADGRL3);circRNA4814(ENSAPLG00000002668)	2	167	6	4940	0.0155803
GO:0098684	photoreceptor ribbon synapse	cellular_component	5	circRNA4923(ENSAPLG00000001168);circRNA519(DNM1)	2	167	6	4940	0.0155803
GO:0016339	calcium-dependent cell-cell adhesion via plasma membrane cell adhesion molecules	biological_process	7	circRNA4773(ENSAPLG00000002841);circRNA9535(ARVCF)	2	167	6	4940	0.0155803
GO:0009880	embryonic pattern specification	biological_process	5	circRNA4487(ENSAPLG00000001331);circRNA861(ERBB4)	2	167	6	4940	0.0155803
GO:0048681	negative regulation of axon regeneration	biological_process	8	circRNA4780(ENSAPLG00000005364);circRNA817(PTPRS)	2	167	6	4940	0.0155803
GO:0061000	negative regulation of dendritic spine development	biological_process	13	circRNA4780(ENSAPLG00000005364);circRNA817(PTPRS)	2	167	6	4940	0.0155803
GO:0045165	cell fate commitment	biological_process	5	circRNA4487(ENSAPLG00000001331);circRNA861(ERBB4)	2	167	6	4940	0.0155803
GO:0009986	cell surface	cellular_component	4	circRNA1118(FGFR2);circRNA1120(FGFR2);circRNA157(ADAM10);circRNA1594(PDGFC);circRNA2391(RSPO2);circRNA4451(ENSAPLG00000003929);circRNA4611(ENSAPLG00000012486);circRNA4771(ENSAPLG00000007280);circRNA4797(ENSAPLG00000011952);circRNA4799(ENSAPLG00000011952);circRNA970(ACVR2A)	9	167	116	4940	0.0160092
GO:0009952	anterior/posterior pattern specification	biological_process	6	circRNA10983(ENSAPLG00000016414);circRNA2203(GLI3);circRNA2204(GLI3);circRNA970(ACVR2A)	3	167	18	4940	0.0213097
GO:0005007	fibroblast growth factor-activated receptor activity	molecular_function	10	circRNA1118(FGFR2);circRNA1120(FGFR2);circRNA4797(ENSAPLG00000011952);circRNA4799(ENSAPLG00000011952)	2	167	7	4940	0.0213318
GO:0010977	negative regulation of neuron projection development	biological_process	11	circRNA4780(ENSAPLG00000005364);circRNA817(PTPRS)	2	167	7	4940	0.0213318
GO:1900273	positive regulation of long-term synaptic potentiation	biological_process	9	circRNA10399(ADCY1);circRNA11329(ENSAPLG00000001037)	2	167	7	4940	0.0213318
GO:0001917	photoreceptor inner segment	cellular_component	5	circRNA4923(ENSAPLG00000001168);circRNA519(DNM1)	2	167	7	4940	0.0213318
GO:0031987	locomotion involved in locomotory behavior	biological_process	4	circRNA1399(ADGRL3);circRNA4814(ENSAPLG00000002668)	2	167	7	4940	0.0213318
GO:0048671	negative regulation of collateral sprouting	biological_process	8	circRNA4780(ENSAPLG00000005364);circRNA817(PTPRS)	2	167	7	4940	0.0213318
GO:0008284	positive regulation of cell population proliferation	biological_process	7	circRNA1118(FGFR2);circRNA1120(FGFR2);circRNA157(ADAM10);circRNA1594(PDGFC);circRNA4487(ENSAPLG00000001331);circRNA4602(ENSAPLG00000006520);circRNA4611(ENSAPLG00000012486);circRNA4797(ENSAPLG00000011952);circRNA4799(ENSAPLG00000011952);circRNA861(ERBB4)	8	167	104	4940	0.023679
GO:0071944	cell periphery	cellular_component	4	circRNA10773(NOX4);circRNA10774(NOX4);circRNA2935(NOX4);circRNA5068(ENSAPLG00000007060);circRNA5830(EPHA5);circRNA6557(NOX4)	3	167	19	4940	0.0246902
GO:0030155	regulation of cell adhesion	biological_process	5	circRNA4717(ENSAPLG00000005073);circRNA6722(ENSAPLG00000004118);circRNA8664(LMO7);ciRNA927(ENSAPLG00000005073)	3	167	19	4940	0.0246902
GO:0014069	postsynaptic density	cellular_component	5	circRNA10399(ADCY1);circRNA11329(ENSAPLG00000001037);circRNA157(ADAM10);circRNA2001(RHEB);circRNA2759(CNKSR2);circRNA5113(ENSAPLG00000013780)	6	167	67	4940	0.0248245
GO:0042531	positive regulation of tyrosine phosphorylation of STAT protein	biological_process	11	circRNA4487(ENSAPLG00000001331);circRNA861(ERBB4)	2	167	8	4940	0.0278174
GO:0043981	histone H4-K5 acetylation	biological_process	12	circRNA4497(ENSAPLG00000009179);circRNA796(KANSL1)	2	167	8	4940	0.0278174
GO:0043982	histone H4-K8 acetylation	biological_process	12	circRNA4497(ENSAPLG00000009179);circRNA796(KANSL1)	2	167	8	4940	0.0278174
GO:0007032	endosome organization	biological_process	7	circRNA4923(ENSAPLG00000001168);circRNA519(DNM1)	2	167	8	4940	0.0278174
GO:0005154	epidermal growth factor receptor binding	molecular_function	7	circRNA4487(ENSAPLG00000001331);circRNA861(ERBB4)	2	167	8	4940	0.0278174
GO:0007595	lactation	biological_process	8	circRNA4487(ENSAPLG00000001331);circRNA861(ERBB4)	2	167	8	4940	0.0278174
GO:0050885	neuromuscular process controlling balance	biological_process	7	circRNA387(RBFOX1);circRNA4451(ENSAPLG00000003929);circRNA4658(ENSAPLG00000013263)	3	167	20	4940	0.0283424
GO:0010976	positive regulation of neuron projection development	biological_process	11	circRNA2697(EPHA3);circRNA4837(ENSAPLG00000012538);circRNA8465(CNTN1)	3	167	20	4940	0.0283424
GO:0008285	negative regulation of cell population proliferation	biological_process	7	circRNA10773(NOX4);circRNA10774(NOX4);circRNA1316(BCL11B);circRNA2203(GLI3);circRNA2204(GLI3);circRNA2935(NOX4);circRNA415(SLIT3);circRNA4487(ENSAPLG00000001331);circRNA4493(ENSAPLG00000028283);circRNA6557(NOX4);circRNA861(ERBB4)	7	167	88	4940	0.0284625
GO:0005856	cytoskeleton	cellular_component	6	circRNA1166(GAS2);circRNA1168(GAS2);circRNA1171(GAS2);circRNA2331(MTCL1);circRNA2345(SNTG1);circRNA4783(ENSAPLG00000008150);circRNA5053(ENSAPLG00000003975);circRNA903(PTPN4)	6	167	71	4940	0.0319307
GO:0015914	phospholipid transport	biological_process	8	circRNA10394(ATP9B);circRNA10600(OSBPL8);circRNA2829(ATP8A2)	3	167	21	4940	0.0322651
GO:0098696	regulation of neurotransmitter receptor localization to postsynaptic specialization membrane	biological_process	5	circRNA157(ADAM10)	1	167	1	4940	0.0338057
GO:0030128	clathrin coat of endocytic vesicle	cellular_component	9	circRNA9560(EPN2)	1	167	1	4940	0.0338057
GO:0006002	fructose 6-phosphate metabolic process	biological_process	7	circRNA2016(PFKP)	1	167	1	4940	0.0338057
GO:0042117	monocyte activation	biological_process	7	circRNA157(ADAM10)	1	167	1	4940	0.0338057
GO:0042351	'de novo' GDP-L-fucose biosynthetic process	biological_process	11	circRNA2267(GMDS)	1	167	1	4940	0.0338057
GO:0004044	amidophosphoribosyltransferase activity	molecular_function	7	circRNA1521(PPAT)	1	167	1	4940	0.0338057
GO:0030289	protein phosphatase 4 complex	cellular_component	5	circRNA2333(PPP4R1)	1	167	1	4940	0.0338057
GO:0086080	protein binding involved in heterotypic cell-cell adhesion	molecular_function	6	ciRNA857(ENSAPLG00000006326)	1	167	1	4940	0.0338057
GO:0007422	peripheral nervous system development	biological_process	6	ciRNA857(ENSAPLG00000006326)	1	167	1	4940	0.0338057
GO:0070401	NADP+ binding	molecular_function	6	circRNA2267(GMDS)	1	167	1	4940	0.0338057
GO:0008446	GDP-mannose 4,6-dehydratase activity	molecular_function	7	circRNA2267(GMDS)	1	167	1	4940	0.0338057
GO:0003872	6-phosphofructokinase activity	molecular_function	8	circRNA2016(PFKP)	1	167	1	4940	0.0338057
GO:0005918	septate junction	cellular_component	6	ciRNA857(ENSAPLG00000006326)	1	167	1	4940	0.0338057
GO:1900402	regulation of carbohydrate metabolic process by regulation of transcription from RNA polymerase II promoter	biological_process	8	ciRNA377(ENSAPLG00000006465)	1	167	1	4940	0.0338057
GO:0052855	ADP-dependent NAD(P)H-hydrate dehydratase activity	molecular_function	7	circRNA2896(NAXD)	1	167	1	4940	0.0338057
GO:0099025	anchored component of postsynaptic membrane	cellular_component	8	circRNA8465(CNTN1)	1	167	1	4940	0.0338057
GO:0019673	GDP-mannose metabolic process	biological_process	9	circRNA2267(GMDS)	1	167	1	4940	0.0338057
GO:0051089	constitutive protein ectodomain proteolysis	biological_process	10	circRNA157(ADAM10)	1	167	1	4940	0.0338057
GO:0007063	regulation of sister chromatid cohesion	biological_process	9	circRNA4739(ENSAPLG00000011912)	1	167	1	4940	0.0338057
GO:0045162	clustering of voltage-gated sodium channels	biological_process	7	ciRNA857(ENSAPLG00000006326)	1	167	1	4940	0.0338057
GO:0043588	skin development	biological_process	6	circRNA1316(BCL11B);circRNA4493(ENSAPLG00000028283)	2	167	9	4940	0.0349816
GO:0051893	regulation of focal adhesion assembly	biological_process	8	circRNA2697(EPHA3);circRNA4837(ENSAPLG00000012538)	2	167	9	4940	0.0349816
GO:0061098	positive regulation of protein tyrosine kinase activity	biological_process	12	circRNA10773(NOX4);circRNA10774(NOX4);circRNA1453(DOK7);circRNA2935(NOX4);circRNA6557(NOX4)	2	167	9	4940	0.0349816
GO:0072583	clathrin-dependent endocytosis	biological_process	9	circRNA4923(ENSAPLG00000001168);circRNA519(DNM1)	2	167	9	4940	0.0349816
GO:0060441	epithelial tube branching involved in lung morphogenesis	biological_process	7	circRNA2391(RSPO2);circRNA4771(ENSAPLG00000007280)	2	167	9	4940	0.0349816
GO:0098982	GABA-ergic synapse	cellular_component	4	circRNA4451(ENSAPLG00000003929);circRNA4487(ENSAPLG00000001331);circRNA861(ERBB4)	3	167	22	4940	0.0364563
GO:0009966	regulation of signal transduction	biological_process	7	circRNA2759(CNKSR2);circRNA5113(ENSAPLG00000013780);circRNA970(ACVR2A)	3	167	22	4940	0.0364563
GO:0030145	manganese ion binding	molecular_function	8	circRNA122(PEPD);circRNA3454(ENSAPLG00000008402);ciRNA892(ENSAPLG00000006837)	3	167	23	4940	0.0409128
GO:0060173	limb development	biological_process	6	circRNA2203(GLI3);circRNA2204(GLI3);circRNA2391(RSPO2);circRNA4771(ENSAPLG00000007280)	3	167	23	4940	0.0409128
GO:0006468	protein phosphorylation	biological_process	9	circRNA10708(CDKL5);circRNA10810(EPHB1);circRNA1118(FGFR2);circRNA1120(FGFR2);circRNA157(ADAM10);circRNA2697(EPHA3);circRNA4487(ENSAPLG00000001331);circRNA4739(ENSAPLG00000011912);circRNA4797(ENSAPLG00000011952);circRNA4799(ENSAPLG00000011952);circRNA4837(ENSAPLG00000012538);circRNA5068(ENSAPLG00000007060);circRNA5251(RPS6KA6);circRNA5830(EPHA5);circRNA7149(ENSAPLG00000006373);circRNA861(ERBB4);c…	16	167	297	4940	0.0419699
GO:0004725	protein tyrosine phosphatase activity	molecular_function	9	circRNA1837(EYA4);circRNA4460(ENSAPLG00000002683);circRNA4780(ENSAPLG00000005364);circRNA817(PTPRS);circRNA903(PTPN4)	5	167	57	4940	0.0423459
GO:0048701	embryonic cranial skeleton morphogenesis	biological_process	8	circRNA1118(FGFR2);circRNA1120(FGFR2);circRNA4797(ENSAPLG00000011952);circRNA4799(ENSAPLG00000011952)	2	167	10	4940	0.0427716
GO:0017134	fibroblast growth factor binding	molecular_function	6	circRNA1118(FGFR2);circRNA1120(FGFR2);circRNA4797(ENSAPLG00000011952);circRNA4799(ENSAPLG00000011952)	2	167	10	4940	0.0427716
GO:0061178	regulation of insulin secretion involved in cellular response to glucose stimulus	biological_process	6	circRNA5068(ENSAPLG00000007060);circRNA5830(EPHA5)	2	167	10	4940	0.0427716
GO:0030517	negative regulation of axon extension	biological_process	8	circRNA4780(ENSAPLG00000005364);circRNA817(PTPRS)	2	167	10	4940	0.0427716
GO:0035116	embryonic hindlimb morphogenesis	biological_process	8	circRNA2391(RSPO2);circRNA4771(ENSAPLG00000007280)	2	167	10	4940	0.0427716
GO:0048565	digestive tract development	biological_process	6	circRNA1594(PDGFC);circRNA4611(ENSAPLG00000012486)	2	167	10	4940	0.0427716
GO:0050730	regulation of peptidyl-tyrosine phosphorylation	biological_process	10	circRNA1594(PDGFC);circRNA4611(ENSAPLG00000012486)	2	167	10	4940	0.0427716
GO:0070507	regulation of microtubule cytoskeleton organization	biological_process	7	circRNA2697(EPHA3);circRNA4837(ENSAPLG00000012538)	2	167	10	4940	0.0427716
GO:0016323	basolateral plasma membrane	cellular_component	5	circRNA11320(ENSAPLG00000011271);circRNA4487(ENSAPLG00000001331);circRNA861(ERBB4);circRNA937(STK39)	4	167	41	4940	0.0483386
GO:0004672	protein kinase activity	molecular_function	7	circRNA10708(CDKL5);circRNA10810(EPHB1);circRNA1118(FGFR2);circRNA1120(FGFR2);circRNA2697(EPHA3);circRNA4487(ENSAPLG00000001331);circRNA4739(ENSAPLG00000011912);circRNA4797(ENSAPLG00000011952);circRNA4799(ENSAPLG00000011952);circRNA4837(ENSAPLG00000012538);circRNA5068(ENSAPLG00000007060);circRNA5251(RPS6KA6);circRNA5830(EPHA5);circRNA7149(ENSAPLG00000006373);circRNA861(ERBB4);circRNA937(STK39);ci…	15	167	279	4940	0.0488404
GO:0006897	endocytosis	biological_process	7	circRNA4923(ENSAPLG00000001168);circRNA519(DNM1);circRNA9560(EPN2)	3	167	25	4940	0.0506062
GO:0030170	pyridoxal phosphate binding	molecular_function	6	circRNA2310(MOCOS);circRNA3458(ENSAPLG00000009898)	2	167	11	4940	0.0511375
GO:0071339	MLL1 complex	cellular_component	8	circRNA4497(ENSAPLG00000009179);circRNA796(KANSL1)	2	167	11	4940	0.0511375
GO:0048593	camera-type eye morphogenesis	biological_process	8	circRNA10810(EPHB1);circRNA2203(GLI3);circRNA2204(GLI3)	2	167	11	4940	0.0511375
GO:0001578	microtubule bundle formation	biological_process	8	circRNA11415(ENSAPLG00000014916);circRNA9920(CCSER2)	2	167	11	4940	0.0511375
GO:0001755	neural crest cell migration	biological_process	8	circRNA4487(ENSAPLG00000001331);circRNA861(ERBB4)	2	167	11	4940	0.0511375
GO:0071300	cellular response to retinoic acid	biological_process	7	circRNA2697(EPHA3);circRNA4837(ENSAPLG00000012538)	2	167	11	4940	0.0511375
GO:0030334	regulation of cell migration	biological_process	7	circRNA1479(LDB2);circRNA4487(ENSAPLG00000001331);circRNA861(ERBB4)	3	167	26	4940	0.0558338
GO:0004114	3',5'-cyclic-nucleotide phosphodiesterase activity	molecular_function	9	circRNA10219(PDE10A);circRNA2617(PDE3A)	2	167	12	4940	0.0600319
GO:0045664	regulation of neuron differentiation	biological_process	9	circRNA1316(BCL11B);circRNA4493(ENSAPLG00000028283)	2	167	12	4940	0.0600319
GO:0005249	voltage-gated potassium channel activity	molecular_function	9	circRNA1024(ENSAPLG00000019122);circRNA4443(ENSAPLG00000013307);circRNA4745(ENSAPLG00000019122);ciRNA934(ENSAPLG00000019122)	2	167	12	4940	0.0600319
GO:0009887	animal organ morphogenesis	biological_process	5	circRNA1594(PDGFC);circRNA415(SLIT3);circRNA4611(ENSAPLG00000012486)	3	167	27	4940	0.0613079
GO:0048557	embryonic digestive tract morphogenesis	biological_process	7	circRNA2203(GLI3);circRNA2204(GLI3)	1	167	2	4940	0.0664751
GO:0016175	superoxide-generating NADPH oxidase activity	molecular_function	7	circRNA10773(NOX4);circRNA10774(NOX4);circRNA2935(NOX4);circRNA6557(NOX4)	1	167	2	4940	0.0664751
GO:0060489	planar dichotomous subdivision of terminal units involved in lung branching morphogenesis	biological_process	9	circRNA10983(ENSAPLG00000016414)	1	167	2	4940	0.0664751
GO:0014719	skeletal muscle satellite cell activation	biological_process	5	circRNA10810(EPHB1)	1	167	2	4940	0.0664751
GO:0102751	UDP-alpha-D-glucose:glucosyl-glycogenin alpha-D-glucosyltransferase activity	molecular_function	7	ciRNA892(ENSAPLG00000006837)	1	167	2	4940	0.0664751
GO:0051149	positive regulation of muscle cell differentiation	biological_process	8	circRNA1320(SETD3)	1	167	2	4940	0.0664751
GO:0060594	mammary gland specification	biological_process	7	circRNA2203(GLI3);circRNA2204(GLI3)	1	167	2	4940	0.0664751
GO:0007442	hindgut morphogenesis	biological_process	5	circRNA2203(GLI3);circRNA2204(GLI3)	1	167	2	4940	0.0664751
GO:0015196	L-tryptophan transmembrane transporter activity	molecular_function	7	circRNA4871(ENSAPLG00000014091)	1	167	2	4940	0.0664751
GO:0060367	sagittal suture morphogenesis	biological_process	7	circRNA2203(GLI3);circRNA2204(GLI3)	1	167	2	4940	0.0664751
GO:0086048	membrane depolarization during bundle of His cell action potential	biological_process	9	circRNA4566(ENSAPLG00000003174)	1	167	2	4940	0.0664751
GO:0030510	regulation of BMP signaling pathway	biological_process	10	circRNA970(ACVR2A)	1	167	2	4940	0.0664751
GO:0045055	regulated exocytosis	biological_process	8	circRNA6258(RAB31);circRNA6259(RAB31)	1	167	2	4940	0.0664751
GO:0060364	frontal suture morphogenesis	biological_process	7	circRNA2203(GLI3);circRNA2204(GLI3)	1	167	2	4940	0.0664751
GO:0090204	protein localization to nuclear pore	biological_process	10	circRNA10600(OSBPL8)	1	167	2	4940	0.0664751
GO:0046639	negative regulation of alpha-beta T cell differentiation	biological_process	11	circRNA2203(GLI3);circRNA2204(GLI3)	1	167	2	4940	0.0664751
GO:0021776	smoothened signaling pathway involved in spinal cord motor neuron cell fate specification	biological_process	8	circRNA2203(GLI3);circRNA2204(GLI3)	1	167	2	4940	0.0664751
GO:0014809	regulation of skeletal muscle contraction by regulation of release of sequestered calcium ion	biological_process	9	ciRNA757(ENSAPLG00000016297)	1	167	2	4940	0.0664751
GO:1903671	negative regulation of sprouting angiogenesis	biological_process	9	circRNA9560(EPN2)	1	167	2	4940	0.0664751
GO:2000483	negative regulation of interleukin-8 secretion	biological_process	9	circRNA1260(MAPKBP1)	1	167	2	4940	0.0664751
GO:0009113	purine nucleobase biosynthetic process	biological_process	10	circRNA1521(PPAT)	1	167	2	4940	0.0664751
GO:0003016	respiratory system process	biological_process	5	circRNA6722(ENSAPLG00000004118)	1	167	2	4940	0.0664751
GO:0060366	lambdoid suture morphogenesis	biological_process	7	circRNA2203(GLI3);circRNA2204(GLI3)	1	167	2	4940	0.0664751
GO:0032703	negative regulation of interleukin-2 production	biological_process	8	circRNA10981(ENSAPLG00000014672);circRNA10982(ENSAPLG00000014672)	1	167	2	4940	0.0664751
GO:0021543	pallium development	biological_process	5	circRNA2203(GLI3);circRNA2204(GLI3)	1	167	2	4940	0.0664751
GO:0043117	positive regulation of vascular permeability	biological_process	8	circRNA2617(PDE3A)	1	167	2	4940	0.0664751
GO:0042713	sperm ejaculation	biological_process	5	circRNA970(ACVR2A)	1	167	2	4940	0.0664751
GO:1900425	negative regulation of defense response to bacterium	biological_process	8	circRNA1260(MAPKBP1)	1	167	2	4940	0.0664751
GO:0018064	protein-histidine N-methyltransferase activity	molecular_function	8	circRNA1320(SETD3)	1	167	2	4940	0.0664751
GO:0042554	superoxide anion generation	biological_process	7	circRNA10773(NOX4);circRNA10774(NOX4);circRNA2935(NOX4);circRNA6557(NOX4)	1	167	2	4940	0.0664751
GO:0044089	positive regulation of cellular component biogenesis	biological_process	6	circRNA1479(LDB2)	1	167	2	4940	0.0664751
GO:0006175	dATP biosynthetic process	biological_process	12	circRNA1010(ADK)	1	167	2	4940	0.0664751
GO:1903010	regulation of bone development	biological_process	7	circRNA2203(GLI3);circRNA2204(GLI3)	1	167	2	4940	0.0664751
GO:0030055	cell-substrate junction	cellular_component	4	ciRNA757(ENSAPLG00000016297)	1	167	2	4940	0.0664751
GO:0021775	smoothened signaling pathway involved in ventral spinal cord interneuron specification	biological_process	8	circRNA2203(GLI3);circRNA2204(GLI3)	1	167	2	4940	0.0664751
GO:0070472	regulation of uterine smooth muscle contraction	biological_process	10	circRNA1320(SETD3)	1	167	2	4940	0.0664751
GO:0018021	peptidyl-histidine methylation	biological_process	11	circRNA1320(SETD3)	1	167	2	4940	0.0664751
GO:0060297	regulation of sarcomere organization	biological_process	7	circRNA11331(ENSAPLG00000014139)	1	167	2	4940	0.0664751
GO:0060488	orthogonal dichotomous subdivision of terminal units involved in lung branching morphogenesis	biological_process	9	circRNA10983(ENSAPLG00000016414)	1	167	2	4940	0.0664751
GO:0045213	neurotransmitter receptor metabolic process	biological_process	8	ciRNA757(ENSAPLG00000016297)	1	167	2	4940	0.0664751
GO:0015808	L-alanine transport	biological_process	12	circRNA4871(ENSAPLG00000014091)	1	167	2	4940	0.0664751
GO:0008466	glycogenin glucosyltransferase activity	molecular_function	8	ciRNA892(ENSAPLG00000006837)	1	167	2	4940	0.0664751
GO:0021544	subpallium development	biological_process	5	circRNA2203(GLI3);circRNA2204(GLI3)	1	167	2	4940	0.0664751
GO:0043084	penile erection	biological_process	5	circRNA970(ACVR2A)	1	167	2	4940	0.0664751
GO:0034711	inhibin binding	molecular_function	5	circRNA970(ACVR2A)	1	167	2	4940	0.0664751
GO:0015193	L-proline transmembrane transporter activity	molecular_function	7	circRNA4871(ENSAPLG00000014091)	1	167	2	4940	0.0664751
GO:0086057	voltage-gated calcium channel activity involved in bundle of His cell action potential	molecular_function	11	circRNA4566(ENSAPLG00000003174)	1	167	2	4940	0.0664751
GO:0021629	olfactory nerve structural organization	biological_process	6	ciRNA757(ENSAPLG00000016297)	1	167	2	4940	0.0664751
GO:0035295	tube development	biological_process	5	circRNA2203(GLI3);circRNA2204(GLI3)	1	167	2	4940	0.0664751
GO:0097116	gephyrin clustering involved in postsynaptic density assembly	biological_process	7	circRNA4451(ENSAPLG00000003929)	1	167	2	4940	0.0664751
GO:0086001	cardiac muscle cell action potential	biological_process	7	ciRNA757(ENSAPLG00000016297)	1	167	2	4940	0.0664751
GO:0042249	establishment of planar polarity of embryonic epithelium	biological_process	7	circRNA10983(ENSAPLG00000016414)	1	167	2	4940	0.0664751
GO:0009912	auditory receptor cell fate commitment	biological_process	8	circRNA6722(ENSAPLG00000004118)	1	167	2	4940	0.0664751
GO:0015180	L-alanine transmembrane transporter activity	molecular_function	9	circRNA4871(ENSAPLG00000014091)	1	167	2	4940	0.0664751
GO:0030047	actin modification	biological_process	9	circRNA1320(SETD3)	1	167	2	4940	0.0664751
GO:0030728	ovulation	biological_process	5	circRNA1166(GAS2);circRNA1168(GAS2);circRNA1171(GAS2)	1	167	2	4940	0.0664751
GO:0071875	adrenergic receptor signaling pathway	biological_process	6	circRNA11331(ENSAPLG00000014139)	1	167	2	4940	0.0664751
GO:0086023	adenylate cyclase-activating adrenergic receptor signaling pathway involved in heart process	biological_process	10	circRNA11331(ENSAPLG00000014139)	1	167	2	4940	0.0664751
GO:0051968	positive regulation of synaptic transmission, glutamatergic	biological_process	9	circRNA4451(ENSAPLG00000003929)	1	167	2	4940	0.0664751
GO:0099026	anchored component of presynaptic membrane	cellular_component	6	circRNA8465(CNTN1)	1	167	2	4940	0.0664751
GO:0004118	cGMP-stimulated cyclic-nucleotide phosphodiesterase activity	molecular_function	10	circRNA10219(PDE10A)	1	167	2	4940	0.0664751
GO:1902725	negative regulation of satellite cell differentiation	biological_process	9	circRNA10810(EPHB1)	1	167	2	4940	0.0664751
GO:0036438	maintenance of lens transparency	biological_process	8	circRNA937(STK39)	1	167	2	4940	0.0664751
GO:0051088	PMA-inducible membrane protein ectodomain proteolysis	biological_process	10	circRNA157(ADAM10)	1	167	2	4940	0.0664751
GO:1900169	regulation of glucocorticoid mediated signaling pathway	biological_process	8	circRNA11331(ENSAPLG00000014139)	1	167	2	4940	0.0664751
GO:0032927	positive regulation of activin receptor signaling pathway	biological_process	10	circRNA970(ACVR2A)	1	167	2	4940	0.0664751
GO:0000285	1-phosphatidylinositol-3-phosphate 5-kinase activity	molecular_function	8	ciRNA846(ENSAPLG00000014164)	1	167	2	4940	0.0664751
GO:2001236	regulation of extrinsic apoptotic signaling pathway	biological_process	9	circRNA10531(DEPTOR)	1	167	2	4940	0.0664751
GO:0099542	trans-synaptic signaling by endocannabinoid	biological_process	9	circRNA4451(ENSAPLG00000003929)	1	167	2	4940	0.0664751
GO:0098535	de novo centriole assembly involved in multi-ciliated epithelial cell differentiation	biological_process	8	circRNA4522(ENSAPLG00000005273)	1	167	2	4940	0.0664751
GO:0038146	chemokine (C-X-C motif) ligand 12 signaling pathway	biological_process	8	circRNA937(STK39)	1	167	2	4940	0.0664751
GO:0043951	negative regulation of cAMP-mediated signaling	biological_process	10	circRNA2617(PDE3A)	1	167	2	4940	0.0664751
GO:0070242	thymocyte apoptotic process	biological_process	10	circRNA2203(GLI3);circRNA2204(GLI3)	1	167	2	4940	0.0664751
GO:0033010	paranodal junction	cellular_component	5	ciRNA857(ENSAPLG00000006326)	1	167	2	4940	0.0664751
GO:0045061	thymic T cell selection	biological_process	5	circRNA6722(ENSAPLG00000004118)	1	167	2	4940	0.0664751
GO:0046638	positive regulation of alpha-beta T cell differentiation	biological_process	11	circRNA2203(GLI3);circRNA2204(GLI3)	1	167	2	4940	0.0664751
GO:1902514	regulation of calcium ion transmembrane transport via high voltage-gated calcium channel	biological_process	11	circRNA4566(ENSAPLG00000003174)	1	167	2	4940	0.0664751
GO:0017002	activin-activated receptor activity	molecular_function	10	circRNA970(ACVR2A)	1	167	2	4940	0.0664751
GO:0048644	muscle organ morphogenesis	biological_process	6	circRNA1045(ARID5B)	1	167	2	4940	0.0664751
GO:0060490	lateral sprouting involved in lung morphogenesis	biological_process	8	circRNA10983(ENSAPLG00000016414)	1	167	2	4940	0.0664751
GO:0022018	lateral ganglionic eminence cell proliferation	biological_process	7	circRNA2203(GLI3);circRNA2204(GLI3)	1	167	2	4940	0.0664751
GO:1902723	negative regulation of skeletal muscle satellite cell proliferation	biological_process	9	circRNA10810(EPHB1)	1	167	2	4940	0.0664751
GO:0090251	protein localization involved in establishment of planar polarity	biological_process	7	circRNA10983(ENSAPLG00000016414)	1	167	2	4940	0.0664751
GO:2000821	regulation of grooming behavior	biological_process	6	circRNA4451(ENSAPLG00000003929)	1	167	2	4940	0.0664751
GO:0000942	condensed nuclear chromosome outer kinetochore	cellular_component	5	circRNA4739(ENSAPLG00000011912)	1	167	2	4940	0.0664751
GO:1990134	epithelial cell apoptotic process involved in palatal shelf morphogenesis	biological_process	9	circRNA6722(ENSAPLG00000004118)	1	167	2	4940	0.0664751
GO:0060314	regulation of ryanodine-sensitive calcium-release channel activity	biological_process	10	ciRNA757(ENSAPLG00000016297)	1	167	2	4940	0.0664751
GO:0043890	N-acetylgalactosamine-6-sulfatase activity	molecular_function	7	ciRNA165(ENSAPLG00000014112)	1	167	2	4940	0.0664751
GO:1905929	positive regulation of invadopodium disassembly	biological_process	9	circRNA10981(ENSAPLG00000014672);circRNA10982(ENSAPLG00000014672)	1	167	2	4940	0.0664751
GO:0060873	anterior semicircular canal development	biological_process	7	circRNA2203(GLI3);circRNA2204(GLI3)	1	167	2	4940	0.0664751
GO:0008065	establishment of blood-nerve barrier	biological_process	8	ciRNA757(ENSAPLG00000016297)	1	167	2	4940	0.0664751
GO:0043949	regulation of cAMP-mediated signaling	biological_process	9	circRNA10219(PDE10A)	1	167	2	4940	0.0664751
GO:1905408	negative regulation of creatine transmembrane transporter activity	biological_process	8	circRNA937(STK39)	1	167	2	4940	0.0664751
GO:0042492	gamma-delta T cell differentiation	biological_process	9	circRNA6722(ENSAPLG00000004118)	1	167	2	4940	0.0664751
GO:0060011	Sertoli cell proliferation	biological_process	4	circRNA970(ACVR2A)	1	167	2	4940	0.0664751
GO:0060875	lateral semicircular canal development	biological_process	7	circRNA2203(GLI3);circRNA2204(GLI3)	1	167	2	4940	0.0664751
GO:1990023	mitotic spindle midzone	cellular_component	7	circRNA1321(EML1)	1	167	2	4940	0.0664751
GO:0015827	tryptophan transport	biological_process	8	circRNA4871(ENSAPLG00000014091)	1	167	2	4940	0.0664751
GO:0061005	cell differentiation involved in kidney development	biological_process	6	circRNA2203(GLI3);circRNA2204(GLI3)	1	167	2	4940	0.0664751
GO:0004001	adenosine kinase activity	molecular_function	7	circRNA1010(ADK)	1	167	2	4940	0.0664751
GO:0071364	cellular response to epidermal growth factor stimulus	biological_process	6	circRNA4487(ENSAPLG00000001331);circRNA861(ERBB4)	2	167	13	4940	0.0694101
GO:0030282	bone mineralization	biological_process	7	circRNA2391(RSPO2);circRNA4771(ENSAPLG00000007280)	2	167	13	4940	0.0694101
GO:0035335	peptidyl-tyrosine dephosphorylation	biological_process	10	circRNA4780(ENSAPLG00000005364);circRNA817(PTPRS)	2	167	13	4940	0.0694101
GO:0062023	collagen-containing extracellular matrix	cellular_component	5	circRNA1118(FGFR2);circRNA1120(FGFR2);circRNA14(FBLN2);circRNA4797(ENSAPLG00000011952);circRNA4799(ENSAPLG00000011952)	3	167	29	4940	0.0729715
GO:0016477	cell migration	biological_process	6	circRNA1612(PALLD);circRNA3410(ENSAPLG00000010685);circRNA4487(ENSAPLG00000001331);circRNA4602(ENSAPLG00000006520);circRNA861(ERBB4)	5	167	67	4940	0.0749461
GO:0000123	histone acetyltransferase complex	cellular_component	6	circRNA4497(ENSAPLG00000009179);circRNA796(KANSL1)	2	167	14	4940	0.0792295
GO:0004012	phospholipid-translocating ATPase activity	molecular_function	6	circRNA10394(ATP9B);circRNA2829(ATP8A2)	2	167	14	4940	0.0792295
GO:0060045	positive regulation of cardiac muscle cell proliferation	biological_process	8	circRNA4487(ENSAPLG00000001331);circRNA861(ERBB4)	2	167	14	4940	0.0792295
GO:0045444	fat cell differentiation	biological_process	6	circRNA1045(ARID5B);circRNA10600(OSBPL8)	2	167	14	4940	0.0792295
GO:0035115	embryonic forelimb morphogenesis	biological_process	8	circRNA2391(RSPO2);circRNA4771(ENSAPLG00000007280)	2	167	15	4940	0.08945
GO:2000300	regulation of synaptic vesicle exocytosis	biological_process	7	circRNA10399(ADCY1);circRNA11329(ENSAPLG00000001037)	2	167	15	4940	0.08945
GO:0001649	osteoblast differentiation	biological_process	6	circRNA2391(RSPO2);circRNA4771(ENSAPLG00000007280)	2	167	15	4940	0.08945
GO:0071230	cellular response to amino acid stimulus	biological_process	7	circRNA1594(PDGFC);circRNA4611(ENSAPLG00000012486)	2	167	15	4940	0.08945
GO:0055007	cardiac muscle cell differentiation	biological_process	7	circRNA10773(NOX4);circRNA10774(NOX4);circRNA11331(ENSAPLG00000014139);circRNA2935(NOX4);circRNA6557(NOX4)	2	167	15	4940	0.08945
GO:0048488	synaptic vesicle endocytosis	biological_process	9	circRNA4923(ENSAPLG00000001168);circRNA519(DNM1)	2	167	15	4940	0.08945
GO:0048146	positive regulation of fibroblast proliferation	biological_process	8	circRNA1594(PDGFC);circRNA4611(ENSAPLG00000012486)	2	167	15	4940	0.08945
GO:0008076	voltage-gated potassium channel complex	cellular_component	9	circRNA1024(ENSAPLG00000019122);circRNA4443(ENSAPLG00000013307);circRNA4745(ENSAPLG00000019122);ciRNA934(ENSAPLG00000019122)	2	167	15	4940	0.08945
GO:0001942	hair follicle development	biological_process	6	circRNA10983(ENSAPLG00000016414);circRNA1479(LDB2)	2	167	15	4940	0.08945
GO:1903078	positive regulation of protein localization to plasma membrane	biological_process	10	circRNA2697(EPHA3);circRNA4837(ENSAPLG00000012538)	2	167	15	4940	0.08945
GO:0031901	early endosome membrane	cellular_component	9	circRNA10810(EPHB1);ciRNA846(ENSAPLG00000014164)	2	167	15	4940	0.08945
GO:0007399	nervous system development	biological_process	6	circRNA4487(ENSAPLG00000001331);circRNA8465(CNTN1);circRNA861(ERBB4)	3	167	32	4940	0.0921529
GO:0015824	proline transport	biological_process	8	circRNA4871(ENSAPLG00000014091)	1	167	3	4940	0.0980463
GO:0050965	detection of temperature stimulus involved in sensory perception of pain	biological_process	8	circRNA10810(EPHB1)	1	167	3	4940	0.0980463
GO:0097197	tetraspanin-enriched microdomain	cellular_component	5	circRNA157(ADAM10)	1	167	3	4940	0.0980463
GO:2000650	negative regulation of sodium ion transmembrane transporter activity	biological_process	8	circRNA937(STK39)	1	167	3	4940	0.0980463
GO:0048646	anatomical structure formation involved in morphogenesis	biological_process	4	circRNA2203(GLI3);circRNA2204(GLI3)	1	167	3	4940	0.0980463
GO:0071625	vocalization behavior	biological_process	4	circRNA4451(ENSAPLG00000003929)	1	167	3	4940	0.0980463
GO:0023014	signal transduction by protein phosphorylation	biological_process	10	circRNA937(STK39)	1	167	3	4940	0.0980463
GO:0060072	large conductance calcium-activated potassium channel activity	molecular_function	10	circRNA1024(ENSAPLG00000019122);circRNA4745(ENSAPLG00000019122);ciRNA934(ENSAPLG00000019122)	1	167	3	4940	0.0980463
GO:1904428	negative regulation of tubulin deacetylation	biological_process	10	circRNA2834(FRY)	1	167	3	4940	0.0980463
GO:0001544	initiation of primordial ovarian follicle growth	biological_process	5	circRNA1166(GAS2);circRNA1168(GAS2);circRNA1171(GAS2)	1	167	3	4940	0.0980463
GO:0098536	deuterosome	cellular_component	6	circRNA4522(ENSAPLG00000005273)	1	167	3	4940	0.0980463
GO:0060840	artery development	biological_process	6	circRNA2203(GLI3);circRNA2204(GLI3)	1	167	3	4940	0.0980463
GO:0050667	homocysteine metabolic process	biological_process	10	circRNA10773(NOX4);circRNA10774(NOX4);circRNA2935(NOX4);circRNA6557(NOX4)	1	167	3	4940	0.0980463
GO:0050999	regulation of nitric-oxide synthase activity	biological_process	8	circRNA970(ACVR2A)	1	167	3	4940	0.0980463
GO:0043549	regulation of kinase activity	biological_process	10	circRNA1479(LDB2)	1	167	3	4940	0.0980463
GO:0019800	peptide cross-linking via chondroitin 4-sulfate glycosaminoglycan	biological_process	10	circRNA4909(ENSAPLG00000013179)	1	167	3	4940	0.0980463
GO:0010669	epithelial structure maintenance	biological_process	8	circRNA1479(LDB2)	1	167	3	4940	0.0980463
GO:0009116	nucleoside metabolic process	biological_process	8	circRNA1521(PPAT)	1	167	3	4940	0.0980463
GO:0048185	activin binding	molecular_function	5	circRNA970(ACVR2A)	1	167	3	4940	0.0980463
GO:0045060	negative thymic T cell selection	biological_process	6	circRNA2203(GLI3);circRNA2204(GLI3)	1	167	3	4940	0.0980463
GO:0021861	forebrain radial glial cell differentiation	biological_process	8	circRNA2203(GLI3);circRNA2204(GLI3)	1	167	3	4940	0.0980463
GO:0019226	transmission of nerve impulse	biological_process	5	ciRNA857(ENSAPLG00000006326)	1	167	3	4940	0.0980463
GO:0099150	regulation of postsynaptic specialization assembly	biological_process	8	circRNA4451(ENSAPLG00000003929)	1	167	3	4940	0.0980463
GO:1901385	regulation of voltage-gated calcium channel activity	biological_process	9	ciRNA757(ENSAPLG00000016297)	1	167	3	4940	0.0980463
GO:0043586	tongue development	biological_process	7	circRNA2203(GLI3);circRNA2204(GLI3)	1	167	3	4940	0.0980463
GO:2000074	regulation of type B pancreatic cell development	biological_process	8	circRNA2001(RHEB)	1	167	3	4940	0.0980463
GO:1990752	microtubule end	cellular_component	6	circRNA10981(ENSAPLG00000014672);circRNA10982(ENSAPLG00000014672)	1	167	3	4940	0.0980463
GO:0032008	positive regulation of TOR signaling	biological_process	10	circRNA2001(RHEB)	1	167	3	4940	0.0980463
GO:0040020	regulation of meiotic nuclear division	biological_process	8	circRNA2617(PDE3A)	1	167	3	4940	0.0980463
GO:0021545	cranial nerve development	biological_process	6	circRNA10810(EPHB1)	1	167	3	4940	0.0980463
GO:0060613	fat pad development	biological_process	8	circRNA1045(ARID5B)	1	167	3	4940	0.0980463
GO:0004691	cAMP-dependent protein kinase activity	molecular_function	10	circRNA11331(ENSAPLG00000014139)	1	167	3	4940	0.0980463
GO:0043194	axon initial segment	cellular_component	6	ciRNA857(ENSAPLG00000006326)	1	167	3	4940	0.0980463
GO:0021513	spinal cord dorsal/ventral patterning	biological_process	7	circRNA2203(GLI3);circRNA2204(GLI3)	1	167	3	4940	0.0980463
GO:0008510	sodium:bicarbonate symporter activity	molecular_function	9	circRNA11320(ENSAPLG00000011271)	1	167	3	4940	0.0980463
GO:0030275	LRR domain binding	molecular_function	6	circRNA4796(ENSAPLG00000010430)	1	167	3	4940	0.0980463
GO:0010761	fibroblast migration	biological_process	8	circRNA1045(ARID5B)	1	167	3	4940	0.0980463
GO:0004726	non-membrane spanning protein tyrosine phosphatase activity	molecular_function	10	circRNA903(PTPN4)	1	167	3	4940	0.0980463
GO:0034622	cellular protein-containing complex assembly	biological_process	7	ciRNA757(ENSAPLG00000016297)	1	167	3	4940	0.0980463
GO:0010738	regulation of protein kinase A signaling	biological_process	9	circRNA10219(PDE10A)	1	167	3	4940	0.0980463
GO:0097119	postsynaptic density protein 95 clustering	biological_process	8	circRNA4451(ENSAPLG00000003929)	1	167	3	4940	0.0980463
GO:0023016	signal transduction by trans-phosphorylation	biological_process	11	circRNA937(STK39)	1	167	3	4940	0.0980463
GO:0010891	negative regulation of sequestering of triglyceride	biological_process	7	circRNA10600(OSBPL8)	1	167	3	4940	0.0980463
GO:0032924	activin receptor signaling pathway	biological_process	8	circRNA970(ACVR2A)	1	167	3	4940	0.0980463
GO:0072341	modified amino acid binding	molecular_function	4	circRNA10773(NOX4);circRNA10774(NOX4);circRNA2935(NOX4);circRNA6557(NOX4)	1	167	3	4940	0.0980463
GO:0002175	protein localization to paranode region of axon	biological_process	7	ciRNA857(ENSAPLG00000006326)	1	167	3	4940	0.0980463
GO:0060857	establishment of glial blood-brain barrier	biological_process	7	ciRNA757(ENSAPLG00000016297)	1	167	3	4940	0.0980463
GO:0046628	positive regulation of insulin receptor signaling pathway	biological_process	9	circRNA10600(OSBPL8)	1	167	3	4940	0.0980463
GO:0006166	purine ribonucleoside salvage	biological_process	9	circRNA1010(ADK)	1	167	3	4940	0.0980463
GO:0005219	ryanodine-sensitive calcium-release channel activity	molecular_function	10	circRNA5738(RYR3)	1	167	3	4940	0.0980463
GO:0060348	bone development	biological_process	6	circRNA11331(ENSAPLG00000014139);circRNA1594(PDGFC);circRNA4611(ENSAPLG00000012486)	3	167	33	4940	0.0989669
GO:0043484	regulation of RNA splicing	biological_process	8	circRNA387(RBFOX1);circRNA4658(ENSAPLG00000013263)	2	167	16	4940	0.100034
GO:0008373	sialyltransferase activity	molecular_function	6	circRNA10874(ST3GAL3);circRNA4505(ENSAPLG00000003303)	2	167	16	4940	0.100034
GO:0008584	male gonad development	biological_process	7	circRNA1045(ARID5B);circRNA970(ACVR2A)	2	167	16	4940	0.100034
GO:0030117	membrane coat	cellular_component	6	circRNA4923(ENSAPLG00000001168);circRNA519(DNM1)	2	167	16	4940	0.100034
GO:0004714	transmembrane receptor protein tyrosine kinase activity	molecular_function	9	circRNA4487(ENSAPLG00000001331);circRNA861(ERBB4)	2	167	16	4940	0.100034
GO:0016311	dephosphorylation	biological_process	7	circRNA4460(ENSAPLG00000002683);circRNA4780(ENSAPLG00000005364);circRNA817(PTPRS);circRNA903(PTPN4)	4	167	53	4940	0.102957
GO:0009791	post-embryonic development	biological_process	4	circRNA1045(ARID5B);circRNA1316(BCL11B);circRNA4493(ENSAPLG00000028283)	3	167	34	4940	0.105978
GO:0016791	phosphatase activity	molecular_function	7	circRNA4460(ENSAPLG00000002683);circRNA4780(ENSAPLG00000005364);circRNA817(PTPRS);circRNA903(PTPN4)	4	167	54	4940	0.108422
GO:0016529	sarcoplasmic reticulum	cellular_component	7	circRNA10256(ENSAPLG00000026000);circRNA4566(ENSAPLG00000003174);circRNA4946(ENSAPLG00000026000)	2	167	17	4940	0.110945
GO:1901998	toxin transport	biological_process	6	circRNA4923(ENSAPLG00000001168);circRNA519(DNM1)	2	167	17	4940	0.110945
GO:0030177	positive regulation of Wnt signaling pathway	biological_process	9	circRNA2391(RSPO2);circRNA4771(ENSAPLG00000007280)	2	167	17	4940	0.110945
GO:0008543	fibroblast growth factor receptor signaling pathway	biological_process	8	circRNA1118(FGFR2);circRNA1120(FGFR2);circRNA4797(ENSAPLG00000011952);circRNA4799(ENSAPLG00000011952)	2	167	17	4940	0.110945
GO:0098686	hippocampal mossy fiber to CA3 synapse	cellular_component	5	circRNA10399(ADCY1);circRNA11329(ENSAPLG00000001037)	2	167	17	4940	0.110945
GO:0045747	positive regulation of Notch signaling pathway	biological_process	9	circRNA6722(ENSAPLG00000004118);circRNA9560(EPN2)	2	167	18	4940	0.122149
GO:0097431	mitotic spindle pole	cellular_component	7	circRNA1260(MAPKBP1);circRNA1321(EML1)	2	167	18	4940	0.122149
GO:0032587	ruffle membrane	cellular_component	6	circRNA2345(SNTG1);circRNA5053(ENSAPLG00000003975)	2	167	18	4940	0.122149
GO:0031032	actomyosin structure organization	biological_process	8	circRNA4717(ENSAPLG00000005073);circRNA8664(LMO7);ciRNA927(ENSAPLG00000005073)	2	167	18	4940	0.122149
GO:0045121	membrane raft	cellular_component	6	circRNA10810(EPHB1);ciRNA757(ENSAPLG00000016297);ciRNA846(ENSAPLG00000014164)	3	167	37	4940	0.128114
GO:0045176	apical protein localization	biological_process	6	circRNA10983(ENSAPLG00000016414)	1	167	4	4940	0.128556
GO:0015026	coreceptor activity	molecular_function	5	circRNA970(ACVR2A)	1	167	4	4940	0.128556
GO:0005005	transmembrane-ephrin receptor activity	molecular_function	11	circRNA10810(EPHB1)	1	167	4	4940	0.128556
GO:0001162	RNA polymerase II intronic transcription regulatory region sequence-specific DNA binding	molecular_function	10	circRNA3315(ENSAPLG00000028273)	1	167	4	4940	0.128556
GO:0097038	perinuclear endoplasmic reticulum	cellular_component	7	circRNA157(ADAM10)	1	167	4	4940	0.128556
GO:0060282	positive regulation of oocyte development	biological_process	8	circRNA2617(PDE3A)	1	167	4	4940	0.128556
GO:0010880	regulation of release of sequestered calcium ion into cytosol by sarcoplasmic reticulum	biological_process	8	ciRNA757(ENSAPLG00000016297)	1	167	4	4940	0.128556
GO:2000651	positive regulation of sodium ion transmembrane transporter activity	biological_process	8	ciRNA757(ENSAPLG00000016297)	1	167	4	4940	0.128556
GO:0016316	phosphatidylinositol-3,4-bisphosphate 4-phosphatase activity	molecular_function	10	circRNA1550(INPP4B)	1	167	4	4940	0.128556
GO:2000573	positive regulation of DNA biosynthetic process	biological_process	9	circRNA10773(NOX4);circRNA10774(NOX4);circRNA2935(NOX4);circRNA6557(NOX4)	1	167	4	4940	0.128556
GO:0006096	glycolytic process	biological_process	10	circRNA2016(PFKP)	1	167	4	4940	0.128556
GO:0007162	negative regulation of cell adhesion	biological_process	6	circRNA157(ADAM10)	1	167	4	4940	0.128556
GO:0021801	cerebral cortex radial glia guided migration	biological_process	11	circRNA2203(GLI3);circRNA2204(GLI3)	1	167	4	4940	0.128556
GO:0010452	histone H3-K36 methylation	biological_process	13	circRNA1320(SETD3)	1	167	4	4940	0.128556
GO:0014819	regulation of skeletal muscle contraction	biological_process	10	ciRNA757(ENSAPLG00000016297)	1	167	4	4940	0.128556
GO:0000777	condensed chromosome kinetochore	cellular_component	5	circRNA4739(ENSAPLG00000011912)	1	167	4	4940	0.128556
GO:0019209	kinase activator activity	molecular_function	6	circRNA10066(MOB1B)	1	167	4	4940	0.128556
GO:0033270	paranode region of axon	cellular_component	6	ciRNA857(ENSAPLG00000006326)	1	167	4	4940	0.128556
GO:0035025	positive regulation of Rho protein signal transduction	biological_process	12	circRNA11331(ENSAPLG00000014139)	1	167	4	4940	0.128556
GO:0051414	response to cortisol	biological_process	6	circRNA415(SLIT3)	1	167	4	4940	0.128556
GO:0090188	negative regulation of pancreatic juice secretion	biological_process	9	circRNA937(STK39)	1	167	4	4940	0.128556
GO:1901380	negative regulation of potassium ion transmembrane transport	biological_process	11	circRNA937(STK39)	1	167	4	4940	0.128556
GO:0097104	postsynaptic membrane assembly	biological_process	7	circRNA4451(ENSAPLG00000003929)	1	167	4	4940	0.128556
GO:0001547	antral ovarian follicle growth	biological_process	5	circRNA1166(GAS2);circRNA1168(GAS2);circRNA1171(GAS2)	1	167	4	4940	0.128556
GO:0048747	muscle fiber development	biological_process	8	ciRNA757(ENSAPLG00000016297)	1	167	4	4940	0.128556
GO:0034612	response to tumor necrosis factor	biological_process	7	circRNA157(ADAM10)	1	167	4	4940	0.128556
GO:0034673	inhibin-betaglycan-ActRII complex	cellular_component	6	circRNA970(ACVR2A)	1	167	4	4940	0.128556
GO:0048105	establishment of body hair planar orientation	biological_process	8	circRNA10983(ENSAPLG00000016414)	1	167	4	4940	0.128556
GO:0007517	muscle organ development	biological_process	6	ciRNA757(ENSAPLG00000016297)	1	167	4	4940	0.128556
GO:0071205	protein localization to juxtaparanode region of axon	biological_process	7	ciRNA857(ENSAPLG00000006326)	1	167	4	4940	0.128556
GO:0010467	gene expression	biological_process	6	circRNA10773(NOX4);circRNA10774(NOX4);circRNA2935(NOX4);circRNA6557(NOX4)	1	167	4	4940	0.128556
GO:1901017	negative regulation of potassium ion transmembrane transporter activity	biological_process	8	circRNA937(STK39)	1	167	4	4940	0.128556
GO:0051647	nucleus localization	biological_process	6	ciRNA757(ENSAPLG00000016297)	1	167	4	4940	0.128556
GO:0097109	neuroligin family protein binding	molecular_function	6	circRNA4451(ENSAPLG00000003929)	1	167	4	4940	0.128556
GO:0018022	peptidyl-lysine methylation	biological_process	11	circRNA1320(SETD3)	1	167	4	4940	0.128556
GO:0033119	negative regulation of RNA splicing	biological_process	9	circRNA3092(PTBP2)	1	167	4	4940	0.128556
GO:0003180	aortic valve morphogenesis	biological_process	6	circRNA415(SLIT3)	1	167	4	4940	0.128556
GO:0090129	positive regulation of synapse maturation	biological_process	8	circRNA4451(ENSAPLG00000003929)	1	167	4	4940	0.128556
GO:0021798	forebrain dorsal/ventral pattern formation	biological_process	7	circRNA2203(GLI3);circRNA2204(GLI3)	1	167	4	4940	0.128556
GO:0071476	cellular hypotonic response	biological_process	7	circRNA937(STK39)	1	167	4	4940	0.128556
GO:0061351	neural precursor cell proliferation	biological_process	4	circRNA10810(EPHB1)	1	167	4	4940	0.128556
GO:0008046	axon guidance receptor activity	molecular_function	6	circRNA10810(EPHB1)	1	167	4	4940	0.128556
GO:0008593	regulation of Notch signaling pathway	biological_process	8	circRNA1166(GAS2);circRNA1168(GAS2);circRNA1171(GAS2)	1	167	4	4940	0.128556
GO:1901214	regulation of neuron death	biological_process	7	circRNA10810(EPHB1)	1	167	4	4940	0.128556
GO:0016307	phosphatidylinositol phosphate kinase activity	molecular_function	7	ciRNA846(ENSAPLG00000014164)	1	167	4	4940	0.128556
GO:0097542	ciliary tip	cellular_component	5	circRNA10708(CDKL5)	1	167	4	4940	0.128556
GO:0006470	protein dephosphorylation	biological_process	9	circRNA4460(ENSAPLG00000002683);circRNA4780(ENSAPLG00000005364);circRNA692(PPP3CC);circRNA817(PTPRS);circRNA903(PTPN4)	5	167	80	4940	0.132774
GO:0005793	endoplasmic reticulum-Golgi intermediate compartment	cellular_component	6	circRNA425(ERGIC1);circRNA6731(ENSAPLG00000015229)	2	167	19	4940	0.133615
GO:0005681	spliceosomal complex	cellular_component	6	circRNA2001(RHEB);circRNA3092(PTBP2)	2	167	19	4940	0.133615
GO:0048706	embryonic skeletal system development	biological_process	7	circRNA970(ACVR2A);ciRNA176(ENSAPLG00000007810)	2	167	19	4940	0.133615
GO:0005509	calcium ion binding	molecular_function	7	circRNA10983(ENSAPLG00000016414);circRNA1399(ADGRL3);circRNA14(FBLN2);circRNA1590(ENSAPLG00000020683);circRNA1828(REPS1);circRNA415(SLIT3);circRNA4814(ENSAPLG00000002668);circRNA4909(ENSAPLG00000013179);circRNA5738(RYR3);circRNA6722(ENSAPLG00000004118)	10	167	200	4940	0.138033
GO:0000381	regulation of alternative mRNA splicing, via spliceosome	biological_process	10	circRNA387(RBFOX1);circRNA4658(ENSAPLG00000013263)	2	167	20	4940	0.145312
GO:0019003	GDP binding	molecular_function	8	circRNA2001(RHEB);circRNA6258(RAB31);circRNA6259(RAB31)	2	167	20	4940	0.145312
GO:0007219	Notch signaling pathway	biological_process	6	circRNA157(ADAM10);circRNA6722(ENSAPLG00000004118)	2	167	20	4940	0.145312
GO:0006813	potassium ion transport	biological_process	9	circRNA1024(ENSAPLG00000019122);circRNA4443(ENSAPLG00000013307);circRNA4745(ENSAPLG00000019122);ciRNA934(ENSAPLG00000019122)	2	167	20	4940	0.145312
GO:0006469	negative regulation of protein kinase activity	biological_process	11	circRNA10531(DEPTOR);circRNA3315(ENSAPLG00000028273)	2	167	20	4940	0.145312
GO:0042803	protein homodimerization activity	molecular_function	6	circRNA1118(FGFR2);circRNA1120(FGFR2);circRNA157(ADAM10);circRNA1594(PDGFC);circRNA2331(MTCL1);circRNA4487(ENSAPLG00000001331);circRNA4611(ENSAPLG00000012486);circRNA4783(ENSAPLG00000008150);circRNA4797(ENSAPLG00000011952);circRNA4799(ENSAPLG00000011952);circRNA861(ERBB4);ciRNA892(ENSAPLG00000006837)	10	167	203	4940	0.147773
GO:0005938	cell cortex	cellular_component	7	circRNA1118(FGFR2);circRNA1120(FGFR2);circRNA11331(ENSAPLG00000014139);circRNA4797(ENSAPLG00000011952);circRNA4799(ENSAPLG00000011952)	3	167	40	4940	0.151731
GO:0015630	microtubule cytoskeleton	cellular_component	7	circRNA11415(ENSAPLG00000014916);circRNA1321(EML1);circRNA9920(CCSER2)	3	167	40	4940	0.151731
GO:0010468	regulation of gene expression	biological_process	7	circRNA1316(BCL11B);circRNA2203(GLI3);circRNA2204(GLI3);circRNA4493(ENSAPLG00000028283);ciRNA757(ENSAPLG00000016297)	4	167	62	4940	0.156488
GO:0010506	regulation of autophagy	biological_process	8	circRNA2331(MTCL1);circRNA4783(ENSAPLG00000008150)	2	167	21	4940	0.157211
GO:0098821	BMP receptor activity	molecular_function	10	circRNA970(ACVR2A)	1	167	5	4940	0.15804
GO:0071321	cellular response to cGMP	biological_process	9	circRNA2617(PDE3A)	1	167	5	4940	0.15804
GO:0099173	postsynapse organization	biological_process	5	circRNA157(ADAM10)	1	167	5	4940	0.15804
GO:0005539	glycosaminoglycan binding	molecular_function	5	circRNA4909(ENSAPLG00000013179)	1	167	5	4940	0.15804
GO:0045595	regulation of cell differentiation	biological_process	6	circRNA2203(GLI3);circRNA2204(GLI3)	1	167	5	4940	0.15804
GO:0050998	nitric-oxide synthase binding	molecular_function	6	ciRNA757(ENSAPLG00000016297)	1	167	5	4940	0.15804
GO:0030274	LIM domain binding	molecular_function	6	circRNA1479(LDB2)	1	167	5	4940	0.15804
GO:0071711	basement membrane organization	biological_process	7	circRNA1166(GAS2);circRNA1168(GAS2);circRNA1171(GAS2)	1	167	5	4940	0.15804
GO:0008137	NADH dehydrogenase (ubiquinone) activity	molecular_function	8	circRNA11350(ENSAPLG00000004096)	1	167	5	4940	0.15804
GO:0005798	Golgi-associated vesicle	cellular_component	7	circRNA157(ADAM10)	1	167	5	4940	0.15804
GO:0004115	3',5'-cyclic-AMP phosphodiesterase activity	molecular_function	10	circRNA2617(PDE3A)	1	167	5	4940	0.15804
GO:0030913	paranodal junction assembly	biological_process	8	ciRNA857(ENSAPLG00000006326)	1	167	5	4940	0.15804
GO:0032006	regulation of TOR signaling	biological_process	9	circRNA2001(RHEB)	1	167	5	4940	0.15804
GO:2000177	regulation of neural precursor cell proliferation	biological_process	7	circRNA3092(PTBP2)	1	167	5	4940	0.15804
GO:0045792	negative regulation of cell size	biological_process	7	circRNA10531(DEPTOR)	1	167	5	4940	0.15804
GO:0005978	glycogen biosynthetic process	biological_process	10	ciRNA892(ENSAPLG00000006837)	1	167	5	4940	0.15804
GO:0042297	vocal learning	biological_process	6	circRNA4451(ENSAPLG00000003929)	1	167	5	4940	0.15804
GO:0099523	presynaptic cytosol	cellular_component	4	circRNA692(PPP3CC)	1	167	5	4940	0.15804
GO:0006978	DNA damage response, signal transduction by p53 class mediator resulting in transcription of p21 class mediator	biological_process	9	circRNA5251(RPS6KA6)	1	167	5	4940	0.15804
GO:0033130	acetylcholine receptor binding	molecular_function	6	circRNA4451(ENSAPLG00000003929)	1	167	5	4940	0.15804
GO:0033137	negative regulation of peptidyl-serine phosphorylation	biological_process	11	ciRNA757(ENSAPLG00000016297)	1	167	5	4940	0.15804
GO:0031952	regulation of protein autophosphorylation	biological_process	10	circRNA10066(MOB1B)	1	167	5	4940	0.15804
GO:0016010	dystrophin-associated glycoprotein complex	cellular_component	5	ciRNA757(ENSAPLG00000016297)	1	167	5	4940	0.15804
GO:2000785	regulation of autophagosome assembly	biological_process	10	ciRNA846(ENSAPLG00000014164)	1	167	5	4940	0.15804
GO:0005078	MAP-kinase scaffold activity	molecular_function	7	circRNA11331(ENSAPLG00000014139)	1	167	5	4940	0.15804
GO:0099059	integral component of presynaptic active zone membrane	cellular_component	7	circRNA4451(ENSAPLG00000003929)	1	167	5	4940	0.15804
GO:1990782	protein tyrosine kinase binding	molecular_function	8	circRNA10773(NOX4);circRNA10774(NOX4);circRNA2935(NOX4);circRNA6557(NOX4)	1	167	5	4940	0.15804
GO:0006120	mitochondrial electron transport, NADH to ubiquinone	biological_process	8	circRNA11350(ENSAPLG00000004096)	1	167	5	4940	0.15804
GO:1902083	negative regulation of peptidyl-cysteine S-nitrosylation	biological_process	10	ciRNA757(ENSAPLG00000016297)	1	167	5	4940	0.15804
GO:0048856	anatomical structure development	biological_process	4	circRNA2203(GLI3);circRNA2204(GLI3)	1	167	5	4940	0.15804
GO:0090382	phagosome maturation	biological_process	6	circRNA6258(RAB31);circRNA6259(RAB31)	1	167	5	4940	0.15804
GO:0021819	layer formation in cerebral cortex	biological_process	5	circRNA2203(GLI3);circRNA2204(GLI3)	1	167	5	4940	0.15804
GO:0036033	mediator complex binding	molecular_function	5	circRNA2203(GLI3);circRNA2204(GLI3)	1	167	5	4940	0.15804
GO:0014068	positive regulation of phosphatidylinositol 3-kinase signaling	biological_process	10	circRNA4487(ENSAPLG00000001331);circRNA861(ERBB4)	2	167	22	4940	0.169287
GO:0021987	cerebral cortex development	biological_process	5	circRNA4780(ENSAPLG00000005364);circRNA817(PTPRS)	2	167	22	4940	0.169287
GO:0032869	cellular response to insulin stimulus	biological_process	8	circRNA6258(RAB31);circRNA6259(RAB31);ciRNA297(ENSAPLG00000004362)	2	167	22	4940	0.169287
GO:0048538	thymus development	biological_process	7	circRNA1316(BCL11B);circRNA4493(ENSAPLG00000028283)	2	167	22	4940	0.169287
GO:0022008	neurogenesis	biological_process	6	circRNA10810(EPHB1);circRNA10981(ENSAPLG00000014672);circRNA10982(ENSAPLG00000014672)	2	167	22	4940	0.169287
GO:0051897	positive regulation of protein kinase B signaling	biological_process	10	circRNA10600(OSBPL8);circRNA10773(NOX4);circRNA10774(NOX4);circRNA2935(NOX4);circRNA6557(NOX4)	2	167	22	4940	0.169287
GO:0030424	axon	cellular_component	6	circRNA10810(EPHB1);circRNA1399(ADGRL3);circRNA4814(ENSAPLG00000002668);ciRNA857(ENSAPLG00000006326)	4	167	65	4940	0.176272
GO:0016324	apical plasma membrane	cellular_component	5	circRNA4717(ENSAPLG00000005073);circRNA8664(LMO7);circRNA937(STK39);ciRNA927(ENSAPLG00000005073)	3	167	43	4940	0.176604
GO:0060021	roof of mouth development	biological_process	5	circRNA1045(ARID5B);circRNA2203(GLI3);circRNA2204(GLI3)	2	167	23	4940	0.181513
GO:0016485	protein processing	biological_process	8	circRNA157(ADAM10);circRNA2203(GLI3);circRNA2204(GLI3)	2	167	23	4940	0.181513
GO:0005884	actin filament	cellular_component	7	circRNA11331(ENSAPLG00000014139);circRNA1612(PALLD)	2	167	23	4940	0.181513
GO:0005747	mitochondrial respiratory chain complex I	cellular_component	7	circRNA11350(ENSAPLG00000004096)	1	167	6	4940	0.186532
GO:0071549	cellular response to dexamethasone stimulus	biological_process	7	circRNA3315(ENSAPLG00000028273)	1	167	6	4940	0.186532
GO:0070100	negative regulation of chemokine-mediated signaling pathway	biological_process	10	circRNA415(SLIT3)	1	167	6	4940	0.186532
GO:0060307	regulation of ventricular cardiac muscle cell membrane repolarization	biological_process	11	circRNA4566(ENSAPLG00000003174)	1	167	6	4940	0.186532
GO:0061364	apoptotic process involved in luteolysis	biological_process	5	circRNA415(SLIT3)	1	167	6	4940	0.186532
GO:0030879	mammary gland development	biological_process	7	circRNA2203(GLI3);circRNA2204(GLI3)	1	167	6	4940	0.186532
GO:1990869	cellular response to chemokine	biological_process	8	circRNA937(STK39)	1	167	6	4940	0.186532
GO:0046975	histone methyltransferase activity (H3-K36 specific	molecular_function	10	circRNA1320(SETD3)	1	167	6	4940	0.186532
GO:0044306	neuron projection terminus	cellular_component	5	ciRNA757(ENSAPLG00000016297)	1	167	6	4940	0.186532
GO:0048468	cell development	biological_process	5	circRNA1045(ARID5B)	1	167	6	4940	0.186532
GO:0045453	bone resorption	biological_process	8	circRNA10773(NOX4);circRNA10774(NOX4);circRNA2935(NOX4);circRNA6557(NOX4)	1	167	6	4940	0.186532
GO:0060831	smoothened signaling pathway involved in dorsal/ventral neural tube patterning	biological_process	7	circRNA2203(GLI3);circRNA2204(GLI3)	1	167	6	4940	0.186532
GO:0035108	limb morphogenesis	biological_process	6	circRNA2203(GLI3);circRNA2204(GLI3)	1	167	6	4940	0.186532
GO:0048754	branching morphogenesis of an epithelial tube	biological_process	6	circRNA2203(GLI3);circRNA2204(GLI3)	1	167	6	4940	0.186532
GO:0003181	atrioventricular valve morphogenesis	biological_process	6	circRNA415(SLIT3)	1	167	6	4940	0.186532
GO:1990454	L-type voltage-gated calcium channel complex	cellular_component	10	circRNA4566(ENSAPLG00000003174)	1	167	6	4940	0.186532
GO:0051983	regulation of chromosome segregation	biological_process	6	circRNA4739(ENSAPLG00000011912)	1	167	6	4940	0.186532
GO:0006801	superoxide metabolic process	biological_process	6	circRNA10773(NOX4);circRNA10774(NOX4);circRNA2935(NOX4);circRNA6557(NOX4)	1	167	6	4940	0.186532
GO:0097118	neuroligin clustering involved in postsynaptic membrane assembly	biological_process	7	circRNA4451(ENSAPLG00000003929)	1	167	6	4940	0.186532
GO:0030325	adrenal gland development	biological_process	7	circRNA1045(ARID5B)	1	167	6	4940	0.186532
GO:0048663	neuron fate commitment	biological_process	6	circRNA2203(GLI3);circRNA2204(GLI3)	1	167	6	4940	0.186532
GO:0006911	phagocytosis, engulfment	biological_process	8	circRNA10979(ENSAPLG00000016317)	1	167	6	4940	0.186532
GO:0030948	negative regulation of vascular endothelial growth factor receptor signaling pathway	biological_process	9	circRNA9560(EPN2)	1	167	6	4940	0.186532
GO:0007099	centriole replication	biological_process	5	circRNA4522(ENSAPLG00000005273)	1	167	6	4940	0.186532
GO:0010765	positive regulation of sodium ion transport	biological_process	10	circRNA8465(CNTN1)	1	167	6	4940	0.186532
GO:2000463	positive regulation of excitatory postsynaptic potential	biological_process	9	circRNA4451(ENSAPLG00000003929)	1	167	6	4940	0.186532
GO:0001556	oocyte maturation	biological_process	5	circRNA2617(PDE3A)	1	167	6	4940	0.186532
GO:0045669	positive regulation of osteoblast differentiation	biological_process	8	circRNA2203(GLI3);circRNA2204(GLI3);circRNA970(ACVR2A)	2	167	24	4940	0.193866
GO:0005912	adherens junction	cellular_component	5	circRNA5068(ENSAPLG00000007060);circRNA5830(EPHA5)	2	167	24	4940	0.193866
GO:0070374	positive regulation of ERK1 and ERK2 cascade	biological_process	12	circRNA10773(NOX4);circRNA10774(NOX4);circRNA2935(NOX4);circRNA4487(ENSAPLG00000001331);circRNA6557(NOX4);circRNA861(ERBB4)	3	167	46	4940	0.202513
GO:0004721	phosphoprotein phosphatase activity	molecular_function	8	circRNA4780(ENSAPLG00000005364);circRNA817(PTPRS)	2	167	25	4940	0.206323
GO:0002244	hematopoietic progenitor cell differentiation	biological_process	6	circRNA1321(EML1);circRNA3410(ENSAPLG00000010685)	2	167	25	4940	0.206323
GO:0005886	plasma membrane	cellular_component	4	circRNA10399(ADCY1);circRNA10453(ADCY2);circRNA10810(EPHB1);circRNA10983(ENSAPLG00000016414);circRNA11329(ENSAPLG00000001037);circRNA1479(LDB2);circRNA1590(ENSAPLG00000020683);circRNA1594(PDGFC);circRNA1612(PALLD);circRNA1828(REPS1);circRNA2293(ADCY2);circRNA2296(ADCY2);circRNA2829(ATP8A2);circRNA292(ADGRD1);circRNA3561(ENSAPLG00000008644);circRNA4451(ENSAPLG00000003929);circRNA4611(ENSAPLG000000…	24	167	598	4940	0.210839
GO:0050840	extracellular matrix binding	molecular_function	4	circRNA14(FBLN2)	1	167	7	4940	0.214065
GO:0048714	positive regulation of oligodendrocyte differentiation	biological_process	12	circRNA2001(RHEB)	1	167	7	4940	0.214065
GO:0048495	Roundabout binding	molecular_function	6	circRNA415(SLIT3)	1	167	7	4940	0.214065
GO:0031116	positive regulation of microtubule polymerization	biological_process	10	circRNA10981(ENSAPLG00000014672);circRNA10982(ENSAPLG00000014672)	1	167	7	4940	0.214065
GO:0071333	cellular response to glucose stimulus	biological_process	10	circRNA10773(NOX4);circRNA10774(NOX4);circRNA2935(NOX4);circRNA6557(NOX4)	1	167	7	4940	0.214065
GO:0005548	phospholipid transporter activity	molecular_function	5	circRNA10600(OSBPL8)	1	167	7	4940	0.214065
GO:0051298	centrosome duplication	biological_process	5	circRNA4522(ENSAPLG00000005273)	1	167	7	4940	0.214065
GO:0033192	calmodulin-dependent protein phosphatase activity	molecular_function	11	circRNA692(PPP3CC)	1	167	7	4940	0.214065
GO:0051018	protein kinase A binding	molecular_function	5	circRNA11331(ENSAPLG00000014139)	1	167	7	4940	0.214065
GO:0086002	cardiac muscle cell action potential involved in contraction	biological_process	8	circRNA4566(ENSAPLG00000003174)	1	167	7	4940	0.214065
GO:0019934	cGMP-mediated signaling	biological_process	8	circRNA2617(PDE3A)	1	167	7	4940	0.214065
GO:0051924	regulation of calcium ion transport	biological_process	9	circRNA4566(ENSAPLG00000003174)	1	167	7	4940	0.214065
GO:0019933	cAMP-mediated signaling	biological_process	8	circRNA2617(PDE3A)	1	167	7	4940	0.214065
GO:0030318	melanocyte differentiation	biological_process	7	circRNA2203(GLI3);circRNA2204(GLI3)	1	167	7	4940	0.214065
GO:0048566	embryonic digestive tract development	biological_process	7	circRNA2203(GLI3);circRNA2204(GLI3)	1	167	7	4940	0.214065
GO:0060134	prepulse inhibition	biological_process	8	circRNA4451(ENSAPLG00000003929)	1	167	7	4940	0.214065
GO:0007269	neurotransmitter secretion	biological_process	6	circRNA4451(ENSAPLG00000003929)	1	167	7	4940	0.214065
GO:0032433	filopodium tip	cellular_component	6	circRNA10810(EPHB1)	1	167	7	4940	0.214065
GO:0010881	regulation of cardiac muscle contraction by regulation of the release of sequestered calcium ion	biological_process	9	ciRNA757(ENSAPLG00000016297)	1	167	7	4940	0.214065
GO:0007569	cell aging	biological_process	5	circRNA10773(NOX4);circRNA10774(NOX4);circRNA2935(NOX4);circRNA6557(NOX4)	1	167	7	4940	0.214065
GO:0050790	regulation of catalytic activity	biological_process	5	circRNA2333(PPP4R1)	1	167	7	4940	0.214065
GO:0043116	negative regulation of vascular permeability	biological_process	8	circRNA2617(PDE3A)	1	167	7	4940	0.214065
GO:0050801	ion homeostasis	biological_process	7	circRNA937(STK39)	1	167	7	4940	0.214065
GO:0042800	histone methyltransferase activity (H3-K4 specific	molecular_function	10	circRNA1320(SETD3)	1	167	7	4940	0.214065
GO:0032870	cellular response to hormone stimulus	biological_process	6	circRNA415(SLIT3)	1	167	7	4940	0.214065
GO:0043001	Golgi to plasma membrane protein transport	biological_process	10	circRNA6258(RAB31);circRNA6259(RAB31)	1	167	7	4940	0.214065
GO:0021952	central nervous system projection neuron axonogenesis	biological_process	11	circRNA10810(EPHB1)	1	167	7	4940	0.214065
GO:0005615	extracellular space	cellular_component	4	circRNA1594(PDGFC);circRNA2331(MTCL1);circRNA415(SLIT3);circRNA4611(ENSAPLG00000012486);circRNA4783(ENSAPLG00000008150)	5	167	95	4940	0.217531
GO:0006888	endoplasmic reticulum to Golgi vesicle-mediated transport	biological_process	7	circRNA425(ERGIC1);circRNA6731(ENSAPLG00000015229)	2	167	26	4940	0.218864
GO:0043235	receptor complex	cellular_component	4	circRNA4487(ENSAPLG00000001331);circRNA861(ERBB4);circRNA970(ACVR2A)	3	167	48	4940	0.220254
GO:0003924	GTPase activity	molecular_function	9	circRNA2001(RHEB);circRNA4923(ENSAPLG00000001168);circRNA519(DNM1);circRNA6258(RAB31);circRNA6259(RAB31)	4	167	72	4940	0.225376
GO:0008081	phosphoric diester hydrolase activity	molecular_function	7	circRNA10219(PDE10A);circRNA2617(PDE3A)	2	167	27	4940	0.231469
GO:0001764	neuron migration	biological_process	7	circRNA10983(ENSAPLG00000016414);circRNA1399(ADGRL3);circRNA4814(ENSAPLG00000002668)	3	167	50	4940	0.238298
GO:0032588	trans-Golgi network membrane	cellular_component	8	circRNA6258(RAB31);circRNA6259(RAB31)	1	167	8	4940	0.240672
GO:0007405	neuroblast proliferation	biological_process	5	circRNA1321(EML1)	1	167	8	4940	0.240672
GO:0005520	insulin-like growth factor binding	molecular_function	6	ciRNA333(ENSAPLG00000012340)	1	167	8	4940	0.240672
GO:0032148	activation of protein kinase B activity	biological_process	13	circRNA10600(OSBPL8)	1	167	8	4940	0.240672
GO:0060412	ventricular septum morphogenesis	biological_process	6	circRNA415(SLIT3)	1	167	8	4940	0.240672
GO:0003015	heart process	biological_process	6	circRNA10773(NOX4);circRNA10774(NOX4);circRNA2935(NOX4);circRNA6557(NOX4)	1	167	8	4940	0.240672
GO:0032981	mitochondrial respiratory chain complex I assembly	biological_process	9	circRNA11350(ENSAPLG00000004096)	1	167	8	4940	0.240672
GO:0007154	cell communication	biological_process	4	circRNA6722(ENSAPLG00000004118)	1	167	8	4940	0.240672
GO:0008484	sulfuric ester hydrolase activity	molecular_function	6	ciRNA165(ENSAPLG00000014112)	1	167	8	4940	0.240672
GO:0008217	regulation of blood pressure	biological_process	5	circRNA937(STK39)	1	167	8	4940	0.240672
GO:1902017	regulation of cilium assembly	biological_process	10	circRNA10708(CDKL5)	1	167	8	4940	0.240672
GO:1905606	regulation of presynapse assembly	biological_process	7	circRNA4451(ENSAPLG00000003929)	1	167	8	4940	0.240672
GO:0006509	membrane protein ectodomain proteolysis	biological_process	9	circRNA157(ADAM10)	1	167	8	4940	0.240672
GO:0098693	regulation of synaptic vesicle cycle	biological_process	7	circRNA4451(ENSAPLG00000003929)	1	167	8	4940	0.240672
GO:0005452	inorganic anion exchanger activity	molecular_function	8	circRNA11320(ENSAPLG00000011271)	1	167	8	4940	0.240672
GO:0032332	positive regulation of chondrocyte differentiation	biological_process	8	circRNA2203(GLI3);circRNA2204(GLI3)	1	167	8	4940	0.240672
GO:0002162	dystroglycan binding	molecular_function	5	ciRNA757(ENSAPLG00000016297)	1	167	8	4940	0.240672
GO:0016773	phosphotransferase activity, alcohol group as acceptor	molecular_function	6	circRNA1010(ADK)	1	167	8	4940	0.240672
GO:0021537	telencephalon development	biological_process	5	circRNA2203(GLI3);circRNA2204(GLI3)	1	167	8	4940	0.240672
GO:0019838	growth factor binding	molecular_function	5	circRNA970(ACVR2A)	1	167	8	4940	0.240672
GO:0008509	anion transmembrane transporter activity	molecular_function	6	circRNA11320(ENSAPLG00000011271)	1	167	8	4940	0.240672
GO:0006807	nitrogen compound metabolic process	biological_process	4	circRNA1045(ARID5B)	1	167	8	4940	0.240672
GO:0120162	positive regulation of cold-induced thermogenesis	biological_process	7	circRNA1594(PDGFC);circRNA4611(ENSAPLG00000012486)	2	167	28	4940	0.244118
GO:0000287	magnesium ion binding	molecular_function	7	circRNA10394(ATP9B);circRNA2001(RHEB);circRNA2829(ATP8A2);circRNA5251(RPS6KA6)	4	167	77	4940	0.262382
GO:0030315	T-tubule	cellular_component	5	circRNA4566(ENSAPLG00000003174)	1	167	9	4940	0.266383
GO:0001656	metanephros development	biological_process	7	circRNA2203(GLI3);circRNA2204(GLI3)	1	167	9	4940	0.266383
GO:0016331	morphogenesis of embryonic epithelium	biological_process	7	circRNA6722(ENSAPLG00000004118)	1	167	9	4940	0.266383
GO:0060996	dendritic spine development	biological_process	5	circRNA10810(EPHB1)	1	167	9	4940	0.266383
GO:0048704	embryonic skeletal system morphogenesis	biological_process	7	circRNA2203(GLI3);circRNA2204(GLI3)	1	167	9	4940	0.266383
GO:0060997	dendritic spine morphogenesis	biological_process	8	circRNA10810(EPHB1)	1	167	9	4940	0.266383
GO:0010862	positive regulation of pathway-restricted SMAD protein phosphorylation	biological_process	11	circRNA970(ACVR2A)	1	167	9	4940	0.266383
GO:0035019	somatic stem cell population maintenance	biological_process	5	circRNA1479(LDB2)	1	167	9	4940	0.266383
GO:0035994	response to muscle stretch	biological_process	6	ciRNA757(ENSAPLG00000016297)	1	167	9	4940	0.266383
GO:0046488	phosphatidylinositol metabolic process	biological_process	9	ciRNA846(ENSAPLG00000014164)	1	167	9	4940	0.266383
GO:0005891	voltage-gated calcium channel complex	cellular_component	9	circRNA4566(ENSAPLG00000003174)	1	167	9	4940	0.266383
GO:0004675	transmembrane receptor protein serine/threonine kinase activity	molecular_function	9	circRNA970(ACVR2A)	1	167	9	4940	0.266383
GO:0006376	mRNA splice site selection	biological_process	9	circRNA3092(PTBP2)	1	167	9	4940	0.266383
GO:0042734	presynaptic membrane	cellular_component	5	circRNA4451(ENSAPLG00000003929)	1	167	9	4940	0.266383
GO:0006820	anion transport	biological_process	7	circRNA11320(ENSAPLG00000011271)	1	167	9	4940	0.266383
GO:0015278	calcium-release channel activity	molecular_function	9	circRNA5738(RYR3)	1	167	9	4940	0.266383
GO:0001736	establishment of planar polarity	biological_process	6	circRNA10983(ENSAPLG00000016414)	1	167	9	4940	0.266383
GO:0033173	calcineurin-NFAT signaling cascade	biological_process	8	circRNA692(PPP3CC)	1	167	9	4940	0.266383
GO:0005246	calcium channel regulator activity	molecular_function	6	circRNA4451(ENSAPLG00000003929)	1	167	9	4940	0.266383
GO:0007498	mesoderm development	biological_process	6	circRNA970(ACVR2A)	1	167	9	4940	0.266383
GO:0060326	cell chemotaxis	biological_process	6	circRNA10810(EPHB1)	1	167	9	4940	0.266383
GO:0070372	regulation of ERK1 and ERK2 cascade	biological_process	11	circRNA10810(EPHB1)	1	167	9	4940	0.266383
GO:0090179	planar cell polarity pathway involved in neural tube closure	biological_process	10	circRNA10983(ENSAPLG00000016414)	1	167	9	4940	0.266383
GO:0009954	proximal/distal pattern formation	biological_process	6	circRNA2203(GLI3);circRNA2204(GLI3)	1	167	9	4940	0.266383
GO:0007094	mitotic spindle assembly checkpoint	biological_process	13	circRNA4739(ENSAPLG00000011912)	1	167	9	4940	0.266383
GO:0000242	pericentriolar material	cellular_component	7	circRNA4522(ENSAPLG00000005273)	1	167	9	4940	0.266383
GO:0021522	spinal cord motor neuron differentiation	biological_process	7	circRNA2203(GLI3);circRNA2204(GLI3)	1	167	9	4940	0.266383
GO:0030552	cAMP binding	molecular_function	7	circRNA10219(PDE10A)	1	167	9	4940	0.266383
GO:0031589	cell-substrate adhesion	biological_process	5	circRNA10810(EPHB1)	1	167	9	4940	0.266383
GO:0000902	cell morphogenesis	biological_process	6	circRNA10773(NOX4);circRNA10774(NOX4);circRNA2834(FRY);circRNA2935(NOX4);circRNA6557(NOX4)	2	167	30	4940	0.269485
GO:0005102	signaling receptor binding	molecular_function	5	circRNA10256(ENSAPLG00000026000);circRNA2391(RSPO2);circRNA4771(ENSAPLG00000007280);circRNA4946(ENSAPLG00000026000)	3	167	54	4940	0.275061
GO:0006816	calcium ion transport	biological_process	10	circRNA4566(ENSAPLG00000003174);circRNA5738(RYR3)	2	167	31	4940	0.282171
GO:0008233	peptidase activity	molecular_function	5	circRNA122(PEPD);circRNA3454(ENSAPLG00000008402)	2	167	31	4940	0.282171
GO:0005198	structural molecule activity	molecular_function	3	circRNA2345(SNTG1);circRNA5053(ENSAPLG00000003975)	2	167	31	4940	0.282171
GO:0030165	PDZ domain binding	molecular_function	6	circRNA970(ACVR2A);ciRNA333(ENSAPLG00000012340)	2	167	31	4940	0.282171
GO:0044212	transcription regulatory region DNA binding	molecular_function	7	circRNA1045(ARID5B);circRNA4487(ENSAPLG00000001331);circRNA861(ERBB4)	3	167	55	4940	0.284352
GO:0007026	negative regulation of microtubule depolymerization	biological_process	10	circRNA10981(ENSAPLG00000014672);circRNA10982(ENSAPLG00000014672)	1	167	10	4940	0.291228
GO:0060325	face morphogenesis	biological_process	5	circRNA1045(ARID5B)	1	167	10	4940	0.291228
GO:0001102	RNA polymerase II activating transcription factor binding	molecular_function	8	circRNA1320(SETD3)	1	167	10	4940	0.291228
GO:0019888	protein phosphatase regulator activity	molecular_function	6	circRNA2333(PPP4R1)	1	167	10	4940	0.291228
GO:0048846	axon extension involved in axon guidance	biological_process	8	circRNA415(SLIT3)	1	167	10	4940	0.291228
GO:0035385	Roundabout signaling pathway	biological_process	6	circRNA415(SLIT3)	1	167	10	4940	0.291228
GO:0050770	regulation of axonogenesis	biological_process	9	circRNA3367(ENSAPLG00000007680)	1	167	10	4940	0.291228
GO:0045879	negative regulation of smoothened signaling pathway	biological_process	9	circRNA2203(GLI3);circRNA2204(GLI3)	1	167	10	4940	0.291228
GO:0043621	protein self-association	molecular_function	5	circRNA970(ACVR2A)	1	167	10	4940	0.291228
GO:0001702	gastrulation with mouth forming second	biological_process	7	circRNA970(ACVR2A)	1	167	10	4940	0.291228
GO:0048027	mRNA 5'-UTR binding	molecular_function	8	circRNA6136(IGF2BP3)	1	167	10	4940	0.291228
GO:0030864	cortical actin cytoskeleton	cellular_component	8	circRNA11331(ENSAPLG00000014139)	1	167	10	4940	0.291228
GO:0030010	establishment of cell polarity	biological_process	5	circRNA10810(EPHB1)	1	167	10	4940	0.291228
GO:0048709	oligodendrocyte differentiation	biological_process	7	circRNA2203(GLI3);circRNA2204(GLI3)	1	167	10	4940	0.291228
GO:0046716	muscle cell cellular homeostasis	biological_process	5	ciRNA757(ENSAPLG00000016297)	1	167	10	4940	0.291228
GO:0071564	npBAF complex	cellular_component	8	circRNA1988(ENSAPLG00000008538);circRNA1989(ENSAPLG00000008538);circRNA3306(ENSAPLG00000008538);circRNA3307(ENSAPLG00000008538)	1	167	10	4940	0.291228
GO:0007507	heart development	biological_process	6	circRNA11331(ENSAPLG00000014139);circRNA2203(GLI3);circRNA2204(GLI3);circRNA4487(ENSAPLG00000001331);circRNA861(ERBB4)	4	167	82	4940	0.300451
GO:0007165	signal transduction	biological_process	4	circRNA10219(PDE10A);circRNA2001(RHEB);circRNA2333(PPP4R1);circRNA2617(PDE3A);circRNA3152(RASAL2);circRNA3367(ENSAPLG00000007680);circRNA4487(ENSAPLG00000001331);circRNA8067(ENSAPLG00000016422);circRNA861(ERBB4);circRNA8905(ENSAPLG00000016422)	9	167	216	4940	0.307109
GO:0001822	kidney development	biological_process	6	circRNA1045(ARID5B);circRNA2203(GLI3);circRNA2204(GLI3)	2	167	33	4940	0.307475
GO:0005524	ATP binding	molecular_function	5	circRNA10394(ATP9B);circRNA10708(CDKL5);circRNA10810(EPHB1);circRNA10981(ENSAPLG00000014672);circRNA10982(ENSAPLG00000014672);circRNA1118(FGFR2);circRNA1120(FGFR2);circRNA11413(ENSAPLG00000015697);circRNA2016(PFKP);circRNA2697(EPHA3);circRNA2829(ATP8A2);circRNA4487(ENSAPLG00000001331);circRNA4739(ENSAPLG00000011912);circRNA4797(ENSAPLG00000011952);circRNA4799(ENSAPLG00000011952);circRNA4837(ENSAP…	21	167	552	4940	0.314484
GO:0048598	embryonic morphogenesis	biological_process	5	circRNA2203(GLI3);circRNA2204(GLI3)	1	167	11	4940	0.315238
GO:0004867	serine-type endopeptidase inhibitor activity	molecular_function	8	ciRNA333(ENSAPLG00000012340)	1	167	11	4940	0.315238
GO:0048839	inner ear development	biological_process	5	circRNA2203(GLI3);circRNA2204(GLI3)	1	167	11	4940	0.315238
GO:0035035	histone acetyltransferase binding	molecular_function	6	circRNA2203(GLI3);circRNA2204(GLI3)	1	167	11	4940	0.315238
GO:0072593	reactive oxygen species metabolic process	biological_process	5	circRNA10773(NOX4);circRNA10774(NOX4);circRNA2935(NOX4);circRNA6557(NOX4)	1	167	11	4940	0.315238
GO:0120163	negative regulation of cold-induced thermogenesis	biological_process	7	circRNA2001(RHEB)	1	167	11	4940	0.315238
GO:0006879	cellular iron ion homeostasis	biological_process	12	circRNA10192(TTC7A)	1	167	11	4940	0.315238
GO:0099175	regulation of postsynapse organization	biological_process	8	circRNA10708(CDKL5)	1	167	11	4940	0.315238
GO:0001954	positive regulation of cell-matrix adhesion	biological_process	8	ciRNA757(ENSAPLG00000016297)	1	167	11	4940	0.315238
GO:0048589	developmental growth	biological_process	4	circRNA2203(GLI3);circRNA2204(GLI3)	1	167	11	4940	0.315238
GO:0071565	nBAF complex	cellular_component	8	circRNA1988(ENSAPLG00000008538);circRNA1989(ENSAPLG00000008538);circRNA3306(ENSAPLG00000008538);circRNA3307(ENSAPLG00000008538)	1	167	11	4940	0.315238
GO:0007178	transmembrane receptor protein serine/threonine kinase signaling pathway	biological_process	7	circRNA970(ACVR2A)	1	167	11	4940	0.315238
GO:0008585	female gonad development	biological_process	7	circRNA1045(ARID5B)	1	167	11	4940	0.315238
GO:0002052	positive regulation of neuroblast proliferation	biological_process	10	circRNA2203(GLI3);circRNA2204(GLI3)	1	167	11	4940	0.315238
GO:0070273	phosphatidylinositol-4-phosphate binding	molecular_function	8	circRNA10600(OSBPL8)	1	167	11	4940	0.315238
GO:0048286	lung alveolus development	biological_process	5	circRNA4602(ENSAPLG00000006520)	1	167	11	4940	0.315238
GO:0031290	retinal ganglion cell axon guidance	biological_process	7	circRNA10810(EPHB1)	1	167	11	4940	0.315238
GO:0006486	protein glycosylation	biological_process	9	circRNA10874(ST3GAL3);circRNA4505(ENSAPLG00000003303)	2	167	34	4940	0.320069
GO:0043410	positive regulation of MAPK cascade	biological_process	11	circRNA1118(FGFR2);circRNA1120(FGFR2);circRNA4797(ENSAPLG00000011952);circRNA4799(ENSAPLG00000011952)	2	167	35	4940	0.332608
GO:1904646	cellular response to amyloid-beta	biological_process	9	circRNA4566(ENSAPLG00000003174)	1	167	12	4940	0.338438
GO:0030326	embryonic limb morphogenesis	biological_process	7	circRNA2203(GLI3);circRNA2204(GLI3)	1	167	12	4940	0.338438
GO:0042472	inner ear morphogenesis	biological_process	6	circRNA10983(ENSAPLG00000016414)	1	167	12	4940	0.338438
GO:0071773	cellular response to BMP stimulus	biological_process	8	circRNA970(ACVR2A)	1	167	12	4940	0.338438
GO:0045596	negative regulation of cell differentiation	biological_process	7	circRNA2203(GLI3);circRNA2204(GLI3)	1	167	12	4940	0.338438
GO:0015485	cholesterol binding	molecular_function	7	circRNA10600(OSBPL8)	1	167	12	4940	0.338438
GO:0005245	voltage-gated calcium channel activity	molecular_function	9	circRNA4566(ENSAPLG00000003174)	1	167	12	4940	0.338438
GO:0050919	negative chemotaxis	biological_process	6	circRNA415(SLIT3)	1	167	12	4940	0.338438
GO:0005905	clathrin-coated pit	cellular_component	4	circRNA1828(REPS1)	1	167	12	4940	0.338438
GO:0005112	Notch binding	molecular_function	6	circRNA6722(ENSAPLG00000004118)	1	167	12	4940	0.338438
GO:0042752	regulation of circadian rhythm	biological_process	5	circRNA10399(ADCY1);circRNA11329(ENSAPLG00000001037)	2	167	36	4940	0.345081
GO:0000922	spindle pole	cellular_component	6	circRNA2331(MTCL1);circRNA4783(ENSAPLG00000008150)	2	167	37	4940	0.357479
GO:1990830	cellular response to leukemia inhibitory factor	biological_process	8	circRNA1045(ARID5B);circRNA2016(PFKP)	2	167	37	4940	0.357479
GO:0045648	positive regulation of erythrocyte differentiation	biological_process	9	circRNA970(ACVR2A)	1	167	13	4940	0.360857
GO:0031902	late endosome membrane	cellular_component	9	circRNA3082(RNF13)	1	167	13	4940	0.360857
GO:0006334	nucleosome assembly	biological_process	7	circRNA3315(ENSAPLG00000028273)	1	167	13	4940	0.360857
GO:0046875	ephrin receptor binding	molecular_function	6	circRNA3367(ENSAPLG00000007680)	1	167	13	4940	0.360857
GO:0046328	regulation of JNK cascade	biological_process	12	circRNA10810(EPHB1)	1	167	13	4940	0.360857
GO:0030534	adult behavior	biological_process	4	circRNA4451(ENSAPLG00000003929)	1	167	13	4940	0.360857
GO:0031623	receptor internalization	biological_process	9	circRNA6258(RAB31);circRNA6259(RAB31)	1	167	13	4940	0.360857
GO:0034504	protein localization to nucleus	biological_process	8	ciRNA846(ENSAPLG00000014164)	1	167	13	4940	0.360857
GO:0007266	Rho protein signal transduction	biological_process	8	circRNA10983(ENSAPLG00000016414)	1	167	13	4940	0.360857
GO:0019900	kinase binding	molecular_function	6	circRNA10066(MOB1B);circRNA2137(TAX1BP1)	2	167	38	4940	0.369793
GO:0098609	cell-cell adhesion	biological_process	5	circRNA4773(ENSAPLG00000002841);circRNA9535(ARVCF)	2	167	39	4940	0.382014
GO:0016514	SWI/SNF complex	cellular_component	8	circRNA1988(ENSAPLG00000008538);circRNA1989(ENSAPLG00000008538);circRNA3306(ENSAPLG00000008538);circRNA3307(ENSAPLG00000008538)	1	167	14	4940	0.382521
GO:0008305	integrin complex	cellular_component	5	circRNA11502(ENSAPLG00000009236)	1	167	14	4940	0.382521
GO:0030501	positive regulation of bone mineralization	biological_process	8	circRNA970(ACVR2A)	1	167	14	4940	0.382521
GO:0042307	positive regulation of protein import into nucleus	biological_process	10	circRNA2203(GLI3);circRNA2204(GLI3)	1	167	14	4940	0.382521
GO:0034613	cellular protein localization	biological_process	6	ciRNA757(ENSAPLG00000016297)	1	167	14	4940	0.382521
GO:0046326	positive regulation of glucose import	biological_process	10	circRNA10600(OSBPL8)	1	167	14	4940	0.382521
GO:0086091	regulation of heart rate by cardiac conduction	biological_process	10	circRNA4566(ENSAPLG00000003174)	1	167	14	4940	0.382521
GO:0060612	adipose tissue development	biological_process	7	circRNA1045(ARID5B)	1	167	14	4940	0.382521
GO:0005525	GTP binding	molecular_function	8	circRNA2001(RHEB);circRNA4923(ENSAPLG00000001168);circRNA519(DNM1);circRNA6258(RAB31);circRNA6259(RAB31)	4	167	93	4940	0.385747
GO:0001701	in utero embryonic development	biological_process	8	circRNA157(ADAM10);circRNA2203(GLI3);circRNA2204(GLI3);circRNA6722(ENSAPLG00000004118)	3	167	66	4940	0.38704
GO:0046983	protein dimerization activity	molecular_function	5	circRNA1211(NPAS3);circRNA4782(ENSAPLG00000012647);ciRNA377(ENSAPLG00000006465)	3	167	66	4940	0.38704
GO:0000977	RNA polymerase II regulatory region sequence-specific DNA binding	molecular_function	9	circRNA1045(ARID5B);circRNA2203(GLI3);circRNA2204(GLI3);ciRNA377(ENSAPLG00000006465)	3	167	67	4940	0.39628
GO:0032088	negative regulation of NF-kappaB transcription factor activity	biological_process	7	circRNA2137(TAX1BP1)	1	167	15	4940	0.403454
GO:0010811	positive regulation of cell-substrate adhesion	biological_process	7	circRNA14(FBLN2)	1	167	15	4940	0.403454
GO:0001786	phosphatidylserine binding	molecular_function	6	circRNA10600(OSBPL8)	1	167	15	4940	0.403454
GO:0032007	negative regulation of TOR signaling	biological_process	10	circRNA10531(DEPTOR)	1	167	15	4940	0.403454
GO:0008045	motor neuron axon guidance	biological_process	7	circRNA3367(ENSAPLG00000007680)	1	167	15	4940	0.403454
GO:0002027	regulation of heart rate	biological_process	9	ciRNA757(ENSAPLG00000016297)	1	167	15	4940	0.403454
GO:0018024	histone-lysine N-methyltransferase activity	molecular_function	9	circRNA3315(ENSAPLG00000028273)	1	167	15	4940	0.403454
GO:0007052	mitotic spindle organization	biological_process	9	circRNA1321(EML1)	1	167	15	4940	0.403454
GO:0030336	negative regulation of cell migration	biological_process	8	circRNA10600(OSBPL8);circRNA10981(ENSAPLG00000014672);circRNA10982(ENSAPLG00000014672)	2	167	41	4940	0.406146
GO:0090263	positive regulation of canonical Wnt signaling pathway	biological_process	10	circRNA2391(RSPO2);circRNA4771(ENSAPLG00000007280)	2	167	41	4940	0.406146
GO:0005635	nuclear envelope	cellular_component	6	circRNA4717(ENSAPLG00000005073);circRNA8664(LMO7);ciRNA927(ENSAPLG00000005073)	2	167	41	4940	0.406146
GO:0005089	Rho guanyl-nucleotide exchange factor activity	molecular_function	9	circRNA11331(ENSAPLG00000014139);circRNA7149(ENSAPLG00000006373)	2	167	42	4940	0.418044
GO:0008237	metallopeptidase activity	molecular_function	7	circRNA157(ADAM10);circRNA2526(TRHDE)	2	167	42	4940	0.418044
GO:0019901	protein kinase binding	molecular_function	7	circRNA1453(DOK7);circRNA157(ADAM10);circRNA2001(RHEB);circRNA4522(ENSAPLG00000005273);circRNA4923(ENSAPLG00000001168);circRNA519(DNM1)	6	167	154	4940	0.421232
GO:0050727	regulation of inflammatory response	biological_process	8	circRNA937(STK39)	1	167	16	4940	0.423682
GO:0005930	axoneme	cellular_component	6	circRNA2203(GLI3);circRNA2204(GLI3)	1	167	16	4940	0.423682
GO:0005215	transporter activity	molecular_function	3	circRNA4664(ENSAPLG00000004488)	1	167	16	4940	0.423682
GO:0043124	negative regulation of I-kappaB kinase/NF-kappaB signaling	biological_process	10	circRNA1260(MAPKBP1)	1	167	16	4940	0.423682
GO:0007368	determination of left/right symmetry	biological_process	7	circRNA970(ACVR2A)	1	167	16	4940	0.423682
GO:0000993	RNA polymerase II complex binding	molecular_function	7	circRNA3315(ENSAPLG00000028273)	1	167	16	4940	0.423682
GO:0045184	establishment of protein localization	biological_process	6	circRNA3315(ENSAPLG00000028273)	1	167	16	4940	0.423682
GO:0007519	skeletal muscle tissue development	biological_process	8	ciRNA757(ENSAPLG00000016297)	1	167	16	4940	0.423682
GO:0005262	calcium channel activity	molecular_function	8	circRNA5738(RYR3)	1	167	16	4940	0.423682
GO:0007156	homophilic cell adhesion via plasma membrane adhesion molecules	biological_process	7	circRNA10983(ENSAPLG00000016414);circRNA1590(ENSAPLG00000020683)	2	167	43	4940	0.429822
GO:0050839	cell adhesion molecule binding	molecular_function	5	circRNA4451(ENSAPLG00000003929)	1	167	17	4940	0.443229
GO:0042060	wound healing	biological_process	6	circRNA10983(ENSAPLG00000016414)	1	167	17	4940	0.443229
GO:0007612	learning	biological_process	5	circRNA4451(ENSAPLG00000003929)	1	167	17	4940	0.443229
GO:0045665	negative regulation of neuron differentiation	biological_process	10	circRNA2203(GLI3);circRNA2204(GLI3)	1	167	17	4940	0.443229
GO:0030217	T cell differentiation	biological_process	8	circRNA6722(ENSAPLG00000004118)	1	167	17	4940	0.443229
GO:0001658	branching involved in ureteric bud morphogenesis	biological_process	7	circRNA2203(GLI3);circRNA2204(GLI3)	1	167	17	4940	0.443229
GO:0035176	social behavior	biological_process	5	circRNA4451(ENSAPLG00000003929)	1	167	17	4940	0.443229
GO:0048705	skeletal system morphogenesis	biological_process	6	circRNA1045(ARID5B)	1	167	17	4940	0.443229
GO:0071560	cellular response to transforming growth factor beta stimulus	biological_process	8	circRNA2617(PDE3A)	1	167	17	4940	0.443229
GO:0000978	RNA polymerase II proximal promoter sequence-specific DNA binding	molecular_function	10	circRNA1316(BCL11B);circRNA2203(GLI3);circRNA2204(GLI3);circRNA3315(ENSAPLG00000028273);circRNA4493(ENSAPLG00000028283);circRNA4782(ENSAPLG00000012647)	5	167	129	4940	0.443342
GO:0005769	early endosome	cellular_component	8	circRNA2697(EPHA3);circRNA4837(ENSAPLG00000012538);circRNA6258(RAB31);circRNA6259(RAB31)	3	167	73	4940	0.450824
GO:0042127	regulation of cell population proliferation	biological_process	6	circRNA2203(GLI3);circRNA2204(GLI3);circRNA6722(ENSAPLG00000004118)	2	167	45	4940	0.452994
GO:0030509	BMP signaling pathway	biological_process	10	circRNA970(ACVR2A)	1	167	18	4940	0.462116
GO:0048666	neuron development	biological_process	6	circRNA8067(ENSAPLG00000016422);circRNA8905(ENSAPLG00000016422)	1	167	18	4940	0.462116
GO:0043406	positive regulation of MAP kinase activity	biological_process	12	circRNA10773(NOX4);circRNA10774(NOX4);circRNA2935(NOX4);circRNA6557(NOX4)	1	167	18	4940	0.462116
GO:0009898	cytoplasmic side of plasma membrane	cellular_component	5	circRNA903(PTPN4)	1	167	18	4940	0.462116
GO:0009953	dorsal/ventral pattern formation	biological_process	6	circRNA2203(GLI3);circRNA2204(GLI3)	1	167	18	4940	0.462116
GO:0035329	hippo signaling	biological_process	6	circRNA10066(MOB1B)	1	167	18	4940	0.462116
GO:0030307	positive regulation of cell growth	biological_process	7	circRNA157(ADAM10)	1	167	18	4940	0.462116
GO:0007389	pattern specification process	biological_process	4	circRNA2203(GLI3);circRNA2204(GLI3)	1	167	18	4940	0.462116
GO:0000187	activation of MAPK activity	biological_process	13	circRNA937(STK39)	1	167	18	4940	0.462116
GO:0051056	regulation of small GTPase mediated signal transduction	biological_process	9	circRNA3367(ENSAPLG00000007680)	1	167	18	4940	0.462116
GO:0001228	DNA-binding transcription activator activity, RNA polymerase II-specific	molecular_function	6	circRNA1316(BCL11B);circRNA4493(ENSAPLG00000028283);circRNA4782(ENSAPLG00000012647);ciRNA377(ENSAPLG00000006465)	4	167	104	4940	0.4698
GO:0035023	regulation of Rho protein signal transduction	biological_process	11	circRNA11331(ENSAPLG00000014139);circRNA7149(ENSAPLG00000006373)	2	167	47	4940	0.475626
GO:0007283	spermatogenesis	biological_process	7	circRNA6722(ENSAPLG00000004118);circRNA970(ACVR2A)	2	167	47	4940	0.475626
GO:0015631	tubulin binding	molecular_function	6	circRNA1321(EML1)	1	167	19	4940	0.480366
GO:0017048	Rho GTPase binding	molecular_function	9	circRNA11331(ENSAPLG00000014139)	1	167	19	4940	0.480366
GO:0006814	sodium ion transport	biological_process	9	circRNA11320(ENSAPLG00000011271)	1	167	19	4940	0.480366
GO:0007264	small GTPase mediated signal transduction	biological_process	6	circRNA3410(ENSAPLG00000010685);circRNA3448(ENSAPLG00000029004)	2	167	48	4940	0.486729
GO:0000166	nucleotide binding	molecular_function	5	circRNA10394(ATP9B);circRNA2829(ATP8A2)	2	167	49	4940	0.497686
GO:0031252	cell leading edge	cellular_component	4	circRNA1479(LDB2)	1	167	20	4940	0.498
GO:0070373	negative regulation of ERK1 and ERK2 cascade	biological_process	12	ciRNA757(ENSAPLG00000016297)	1	167	20	4940	0.498
GO:0005765	lysosomal membrane	cellular_component	9	circRNA3082(RNF13)	1	167	20	4940	0.498
GO:0016787	hydrolase activity	molecular_function	4	circRNA692(PPP3CC);ciRNA903(ENSAPLG00000004348)	2	167	50	4940	0.508494
GO:0007417	central nervous system development	biological_process	6	circRNA2203(GLI3);circRNA2204(GLI3)	1	167	21	4940	0.515039
GO:0043010	camera-type eye development	biological_process	8	circRNA2203(GLI3);circRNA2204(GLI3)	1	167	21	4940	0.515039
GO:0007420	brain development	biological_process	6	circRNA1321(EML1);circRNA2203(GLI3);circRNA2204(GLI3)	2	167	51	4940	0.51915
GO:0017124	SH3 domain binding	molecular_function	6	circRNA1828(REPS1)	1	167	22	4940	0.531504
GO:0007268	chemical synaptic transmission	biological_process	9	circRNA4451(ENSAPLG00000003929)	1	167	22	4940	0.531504
GO:0004175	endopeptidase activity	molecular_function	7	circRNA157(ADAM10)	1	167	22	4940	0.531504
GO:0006874	cellular calcium ion homeostasis	biological_process	11	circRNA5738(RYR3)	1	167	22	4940	0.531504
GO:0042552	myelination	biological_process	6	ciRNA857(ENSAPLG00000006326)	1	167	22	4940	0.531504
GO:0042391	regulation of membrane potential	biological_process	5	ciRNA757(ENSAPLG00000016297)	1	167	22	4940	0.531504
GO:0016301	kinase activity	molecular_function	6	circRNA10708(CDKL5);circRNA937(STK39)	2	167	53	4940	0.54
GO:0044877	protein-containing complex binding	molecular_function	4	circRNA10810(EPHB1);circRNA2016(PFKP)	2	167	53	4940	0.54
GO:0021915	neural tube development	biological_process	6	circRNA2203(GLI3);circRNA2204(GLI3)	1	167	23	4940	0.547413
GO:0030496	midbody	cellular_component	4	circRNA2331(MTCL1);circRNA4783(ENSAPLG00000008150)	2	167	55	4940	0.560221
GO:0016757	transferase activity, transferring glycosyl groups	molecular_function	5	ciRNA892(ENSAPLG00000006837)	1	167	24	4940	0.562784
GO:0043005	neuron projection	cellular_component	5	circRNA1316(BCL11B);circRNA4493(ENSAPLG00000028283)	2	167	56	4940	0.570094
GO:0008022	protein C-terminus binding	molecular_function	5	circRNA2345(SNTG1);circRNA5053(ENSAPLG00000003975)	2	167	56	4940	0.570094
GO:0003712	transcription coregulator activity	molecular_function	4	circRNA1479(LDB2)	1	167	25	4940	0.577637
GO:0031982	vesicle	cellular_component	5	circRNA4451(ENSAPLG00000003929)	1	167	25	4940	0.577637
GO:0045335	phagocytic vesicle	cellular_component	8	circRNA6258(RAB31);circRNA6259(RAB31)	1	167	25	4940	0.577637
GO:0042147	retrograde transport, endosome to Golgi	biological_process	8	ciRNA846(ENSAPLG00000014164)	1	167	25	4940	0.577637
GO:0006397	mRNA processing	biological_process	10	circRNA3092(PTBP2)	1	167	25	4940	0.577637
GO:0017053	transcriptional repressor complex	cellular_component	4	circRNA2203(GLI3);circRNA2204(GLI3)	1	167	25	4940	0.577637
GO:0043231	intracellular membrane-bounded organelle	cellular_component	5	circRNA1118(FGFR2);circRNA1120(FGFR2);circRNA3082(RNF13);circRNA425(ERGIC1);circRNA4797(ENSAPLG00000011952);circRNA4799(ENSAPLG00000011952);circRNA6731(ENSAPLG00000015229);circRNA937(STK39);circRNA9560(EPN2)	7	167	212	4940	0.581439
GO:0010008	endosome membrane	cellular_component	8	ciRNA846(ENSAPLG00000014164)	1	167	26	4940	0.591988
GO:0030154	cell differentiation	biological_process	5	circRNA6722(ENSAPLG00000004118)	1	167	26	4940	0.591988
GO:0033138	positive regulation of peptidyl-serine phosphorylation	biological_process	11	circRNA3315(ENSAPLG00000028273)	1	167	26	4940	0.591988
GO:0042383	sarcolemma	cellular_component	5	ciRNA757(ENSAPLG00000016297)	1	167	26	4940	0.591988
GO:0030900	forebrain development	biological_process	5	circRNA2203(GLI3);circRNA2204(GLI3)	1	167	26	4940	0.591988
GO:0030324	lung development	biological_process	6	circRNA2203(GLI3);circRNA2204(GLI3)	1	167	26	4940	0.591988
GO:0004842	ubiquitin-protein transferase activity	molecular_function	6	circRNA1841(RNF217);circRNA3082(RNF13);circRNA9976(HECTD1)	3	167	90	4940	0.592313
GO:0005216	ion channel activity	molecular_function	6	circRNA1024(ENSAPLG00000019122);circRNA4745(ENSAPLG00000019122);circRNA5738(RYR3);ciRNA934(ENSAPLG00000019122)	2	167	59	4940	0.598748
GO:0015629	actin cytoskeleton	cellular_component	7	circRNA11331(ENSAPLG00000014139);circRNA1612(PALLD)	2	167	59	4940	0.598748
GO:0003779	actin binding	molecular_function	6	circRNA4717(ENSAPLG00000005073);circRNA8664(LMO7);ciRNA757(ENSAPLG00000016297);ciRNA927(ENSAPLG00000005073)	3	167	91	4940	0.599884
GO:0042733	embryonic digit morphogenesis	biological_process	6	circRNA2203(GLI3);circRNA2204(GLI3)	1	167	27	4940	0.605854
GO:0032947	protein-containing complex scaffold activity	NA	NA	circRNA11331(ENSAPLG00000014139)	1	167	27	4940	0.605854
GO:0051865	protein autoubiquitination	biological_process	12	circRNA3082(RNF13)	1	167	28	4940	0.619251
GO:0003730	mRNA 3'-UTR binding	molecular_function	8	circRNA6136(IGF2BP3)	1	167	28	4940	0.619251
GO:0030308	negative regulation of cell growth	biological_process	7	circRNA415(SLIT3)	1	167	28	4940	0.619251
GO:0001501	skeletal system development	biological_process	6	circRNA6722(ENSAPLG00000004118)	1	167	28	4940	0.619251
GO:0070588	calcium ion transmembrane transport	biological_process	11	circRNA5738(RYR3)	1	167	28	4940	0.619251
GO:0030198	extracellular matrix organization	biological_process	6	circRNA14(FBLN2)	1	167	28	4940	0.619251
GO:0007224	smoothened signaling pathway	biological_process	6	circRNA2203(GLI3);circRNA2204(GLI3)	1	167	28	4940	0.619251
GO:0007155	cell adhesion	biological_process	4	circRNA10983(ENSAPLG00000016414);circRNA11502(ENSAPLG00000009236);circRNA1590(ENSAPLG00000020683)	3	167	94	4940	0.622045
GO:0031965	nuclear membrane	cellular_component	5	circRNA10600(OSBPL8);circRNA4451(ENSAPLG00000003929)	2	167	62	4940	0.625954
GO:0030018	Z disc	cellular_component	5	ciRNA757(ENSAPLG00000016297)	1	167	29	4940	0.632196
GO:0006811	ion transport	biological_process	6	circRNA1024(ENSAPLG00000019122);circRNA4745(ENSAPLG00000019122);circRNA5738(RYR3);ciRNA934(ENSAPLG00000019122)	2	167	64	4940	0.64329
GO:0005096	GTPase activator activity	molecular_function	6	circRNA3367(ENSAPLG00000007680);circRNA3410(ENSAPLG00000010685);ciRNA297(ENSAPLG00000004362)	3	167	98	4940	0.650281
GO:0008092	cytoskeletal protein binding	molecular_function	5	circRNA903(PTPN4)	1	167	31	4940	0.656788
GO:0007626	locomotory behavior	biological_process	4	circRNA10983(ENSAPLG00000016414)	1	167	31	4940	0.656788
GO:0018107	peptidyl-threonine phosphorylation	biological_process	10	circRNA937(STK39)	1	167	31	4940	0.656788
GO:0005654	nucleoplasm	cellular_component	6	circRNA1010(ADK);circRNA10708(CDKL5);circRNA10983(ENSAPLG00000016414);circRNA1118(FGFR2);circRNA1120(FGFR2);circRNA1211(NPAS3);circRNA122(PEPD);circRNA1453(DOK7);circRNA2829(ATP8A2);circRNA3082(RNF13);circRNA3315(ENSAPLG00000028273);circRNA3454(ENSAPLG00000008402);circRNA425(ERGIC1);circRNA4497(ENSAPLG00000009179);circRNA4522(ENSAPLG00000005273);circRNA4717(ENSAPLG00000005073);circRNA4739(ENSAPLG…	23	167	723	4940	0.659839
GO:0030097	hemopoiesis	biological_process	7	circRNA10192(TTC7A)	1	167	32	4940	0.668464
GO:0043123	positive regulation of I-kappaB kinase/NF-kappaB signaling	biological_process	10	circRNA11331(ENSAPLG00000014139)	1	167	32	4940	0.668464
GO:0042981	regulation of apoptotic process	biological_process	8	circRNA2203(GLI3);circRNA2204(GLI3)	1	167	32	4940	0.668464
GO:0007605	sensory perception of sound	biological_process	8	circRNA1837(EYA4)	1	167	33	4940	0.679744
GO:0005085	guanyl-nucleotide exchange factor activity	molecular_function	7	circRNA3410(ENSAPLG00000010685);circRNA3448(ENSAPLG00000029004)	2	167	69	4940	0.683867
GO:0003713	transcription coactivator activity	molecular_function	5	circRNA1045(ARID5B);circRNA1320(SETD3)	2	167	69	4940	0.683867
GO:0001650	fibrillar center	cellular_component	7	circRNA5251(RPS6KA6)	1	167	34	4940	0.690644
GO:0051091	positive regulation of DNA-binding transcription factor activity	biological_process	6	circRNA1045(ARID5B)	1	167	34	4940	0.690644
GO:0035264	multicellular organism growth	biological_process	4	circRNA1045(ARID5B)	1	167	34	4940	0.690644
GO:0005911	cell-cell junction	cellular_component	4	circRNA1399(ADGRL3);circRNA4814(ENSAPLG00000002668)	2	167	70	4940	0.691517
GO:0043066	negative regulation of apoptotic process	biological_process	9	circRNA1316(BCL11B);circRNA2203(GLI3);circRNA2204(GLI3);circRNA4493(ENSAPLG00000028283)	3	167	105	4940	0.696035
GO:0042826	histone deacetylase binding	molecular_function	6	circRNA2203(GLI3);circRNA2204(GLI3)	1	167	35	4940	0.701174
GO:0001843	neural tube closure	biological_process	7	circRNA10983(ENSAPLG00000016414)	1	167	36	4940	0.711348
GO:0005814	centriole	cellular_component	6	circRNA4522(ENSAPLG00000005273)	1	167	36	4940	0.711348
GO:0003729	mRNA binding	molecular_function	7	circRNA3092(PTBP2)	1	167	36	4940	0.711348
GO:0005929	cilium	cellular_component	4	circRNA2203(GLI3);circRNA2204(GLI3)	1	167	36	4940	0.711348
GO:0000226	microtubule cytoskeleton organization	biological_process	7	circRNA1321(EML1)	1	167	36	4940	0.711348
GO:0008013	beta-catenin binding	molecular_function	5	circRNA2203(GLI3);circRNA2204(GLI3)	1	167	36	4940	0.711348
GO:0016567	protein ubiquitination	biological_process	11	circRNA1841(RNF217);circRNA9976(HECTD1)	2	167	74	4940	0.720611
GO:0042493	response to drug	biological_process	5	circRNA2617(PDE3A)	1	167	37	4940	0.721178
GO:0006915	apoptotic process	biological_process	6	circRNA1166(GAS2);circRNA1168(GAS2);circRNA1171(GAS2)	1	167	37	4940	0.721178
GO:0003723	RNA binding	molecular_function	6	circRNA3092(PTBP2);circRNA387(RBFOX1);circRNA4658(ENSAPLG00000013263);circRNA6136(IGF2BP3)	4	167	144	4940	0.724756
GO:0045944	positive regulation of transcription by RNA polymerase II	biological_process	10	circRNA1316(BCL11B);circRNA1320(SETD3);circRNA1479(LDB2);circRNA2203(GLI3);circRNA2204(GLI3);circRNA3315(ENSAPLG00000028273);circRNA4493(ENSAPLG00000028283);circRNA4782(ENSAPLG00000012647);circRNA970(ACVR2A);ciRNA377(ENSAPLG00000006465)	9	167	309	4940	0.727472
GO:0005815	microtubule organizing center	cellular_component	6	circRNA4522(ENSAPLG00000005273)	1	167	39	4940	0.73985
GO:0090090	negative regulation of canonical Wnt signaling pathway	biological_process	10	circRNA2203(GLI3);circRNA2204(GLI3)	1	167	40	4940	0.748715
GO:0000776	kinetochore	cellular_component	4	circRNA4739(ENSAPLG00000011912)	1	167	41	4940	0.757279
GO:0007010	cytoskeleton organization	biological_process	6	circRNA3410(ENSAPLG00000010685)	1	167	42	4940	0.765553
GO:0000981	DNA-binding transcription factor activity, RNA polymerase II-specific	molecular_function	5	ciRNA377(ENSAPLG00000006465)	1	167	42	4940	0.765553
GO:0016491	oxidoreductase activity	molecular_function	4	circRNA10773(NOX4);circRNA10774(NOX4);circRNA129(VAT1L);circRNA2935(NOX4);circRNA6557(NOX4)	2	167	81	4940	0.765985
GO:0001525	angiogenesis	biological_process	5	circRNA10810(EPHB1)	1	167	43	4940	0.773547
GO:0005802	trans-Golgi network	cellular_component	7	circRNA10394(ATP9B)	1	167	43	4940	0.773547
GO:0005737	cytoplasm	cellular_component	5	circRNA10066(MOB1B);circRNA10399(ADCY1);circRNA10453(ADCY2);circRNA10810(EPHB1);circRNA1118(FGFR2);circRNA1120(FGFR2);circRNA11329(ENSAPLG00000001037);circRNA1260(MAPKBP1);circRNA1320(SETD3);circRNA157(ADAM10);circRNA2016(PFKP);circRNA2203(GLI3);circRNA2204(GLI3);circRNA2293(ADCY2);circRNA2296(ADCY2);circRNA2345(SNTG1);circRNA2759(CNKSR2);circRNA3561(ENSAPLG00000008644);circRNA387(RBFOX1);circRNA…	27	167	895	4940	0.776159
GO:0000790	nuclear chromatin	cellular_component	7	circRNA1320(SETD3)	1	167	44	4940	0.781269
GO:0072659	protein localization to plasma membrane	biological_process	8	circRNA10192(TTC7A)	1	167	45	4940	0.78873
GO:0004222	metalloendopeptidase activity	molecular_function	8	circRNA157(ADAM10)	1	167	45	4940	0.78873
GO:0055085	transmembrane transport	biological_process	6	circRNA1024(ENSAPLG00000019122);circRNA4664(ENSAPLG00000004488);circRNA4745(ENSAPLG00000019122);circRNA5738(RYR3);ciRNA934(ENSAPLG00000019122)	3	167	126	4940	0.806163
GO:0036064	ciliary basal body	cellular_component	7	circRNA10708(CDKL5)	1	167	48	4940	0.809628
GO:0043025	neuronal cell body	cellular_component	5	circRNA4451(ENSAPLG00000003929)	1	167	48	4940	0.809628
GO:0043565	sequence-specific DNA binding	molecular_function	7	circRNA1316(BCL11B);circRNA2203(GLI3);circRNA2204(GLI3);circRNA4493(ENSAPLG00000028283)	3	167	128	4940	0.814671
GO:0001934	positive regulation of protein phosphorylation	biological_process	10	circRNA970(ACVR2A)	1	167	49	4940	0.816127
GO:0030335	positive regulation of cell migration	biological_process	8	circRNA157(ADAM10)	1	167	49	4940	0.816127
GO:0003676	nucleic acid binding	molecular_function	5	circRNA1316(BCL11B);circRNA2203(GLI3);circRNA2204(GLI3);circRNA3092(PTBP2);circRNA387(RBFOX1);circRNA4428(ENSAPLG00000003705);circRNA4429(ENSAPLG00000003705);circRNA4430(ENSAPLG00000003705);circRNA4493(ENSAPLG00000028283);circRNA4658(ENSAPLG00000013263);circRNA6136(IGF2BP3);circRNA959(ZNF385B);circRNA960(ZNF385B);circRNA961(ZNF385B);ciRNA889(ENSAPLG00000003705)	9	167	339	4940	0.820406
GO:0031175	neuron projection development	biological_process	7	circRNA8465(CNTN1)	1	167	52	4940	0.834329
GO:0003824	catalytic activity	molecular_function	3	circRNA2310(MOCOS);circRNA3458(ENSAPLG00000009898);ciRNA165(ENSAPLG00000014112)	3	167	134	4940	0.838332
GO:0005925	focal adhesion	cellular_component	7	circRNA4602(ENSAPLG00000006520)	1	167	53	4940	0.83999
GO:0061630	ubiquitin protein ligase activity	molecular_function	7	circRNA3082(RNF13)	1	167	54	4940	0.845458
GO:0046872	metal ion binding	molecular_function	6	circRNA9976(HECTD1);ciRNA846(ENSAPLG00000014164)	2	167	97	4940	0.84639
GO:0016192	vesicle-mediated transport	biological_process	6	ciRNA297(ENSAPLG00000004362)	1	167	56	4940	0.855842
GO:0006355	regulation of transcription, DNA-templated	biological_process	8	circRNA1045(ARID5B);circRNA1211(NPAS3);circRNA2203(GLI3);circRNA2204(GLI3);circRNA4782(ENSAPLG00000012647);circRNA4796(ENSAPLG00000010430);ciRNA377(ENSAPLG00000006465);ciRNA757(ENSAPLG00000016297)	7	167	285	4940	0.857304
GO:0018105	peptidyl-serine phosphorylation	biological_process	10	circRNA937(STK39)	1	167	57	4940	0.860772
GO:0005739	mitochondrion	cellular_component	6	circRNA11350(ENSAPLG00000004096);circRNA1453(DOK7);circRNA4487(ENSAPLG00000001331);circRNA5251(RPS6KA6);circRNA861(ERBB4)	5	167	218	4940	0.868361
GO:0005622	intracellular	cellular_component	4	circRNA3448(ENSAPLG00000029004)	1	167	59	4940	0.870133
GO:0001227	DNA-binding transcription repressor activity, RNA polymerase II-specific	molecular_function	6	circRNA1045(ARID5B)	1	167	60	4940	0.874576
GO:0030036	actin cytoskeleton organization	biological_process	7	circRNA1612(PALLD)	1	167	61	4940	0.878868
GO:0055114	oxidation-reduction process	biological_process	4	circRNA10773(NOX4);circRNA10774(NOX4);circRNA129(VAT1L);circRNA2935(NOX4);circRNA6557(NOX4)	2	167	108	4940	0.886226
GO:0006508	proteolysis	biological_process	7	circRNA157(ADAM10);circRNA2526(TRHDE)	2	167	110	4940	0.892358
GO:0045893	positive regulation of transcription, DNA-templated	biological_process	9	circRNA2203(GLI3);circRNA2204(GLI3);circRNA4487(ENSAPLG00000001331);circRNA4782(ENSAPLG00000012647);circRNA861(ERBB4)	4	167	191	4940	0.893967
GO:0030054	cell junction	cellular_component	3	ciRNA757(ENSAPLG00000016297)	1	167	65	4940	0.894625
GO:0008270	zinc ion binding	molecular_function	8	circRNA129(VAT1L);circRNA2526(TRHDE);circRNA4428(ENSAPLG00000003705);circRNA4429(ENSAPLG00000003705);circRNA4430(ENSAPLG00000003705);circRNA959(ZNF385B);circRNA960(ZNF385B);circRNA961(ZNF385B);ciRNA757(ENSAPLG00000016297);ciRNA889(ENSAPLG00000003705)	5	167	231	4940	0.898558
GO:0005730	nucleolus	cellular_component	6	circRNA10066(MOB1B);circRNA1479(LDB2);circRNA4451(ENSAPLG00000003929);circRNA5251(RPS6KA6)	4	167	195	4940	0.902931
GO:0010629	negative regulation of gene expression	biological_process	8	circRNA415(SLIT3)	1	167	68	4940	0.90509
GO:0016607	nuclear speck	cellular_component	8	circRNA2203(GLI3);circRNA2204(GLI3);circRNA3410(ENSAPLG00000010685)	2	167	115	4940	0.906377
GO:0005667	transcription factor complex	cellular_component	4	circRNA1479(LDB2)	1	167	70	4940	0.911486
GO:0043547	positive regulation of GTPase activity	biological_process	8	circRNA3367(ENSAPLG00000007680)	1	167	75	4940	0.925662
GO:0045202	synapse	cellular_component	3	ciRNA757(ENSAPLG00000016297)	1	167	75	4940	0.925662
GO:0005634	nucleus	cellular_component	6	circRNA10066(MOB1B);circRNA1010(ADK);circRNA1045(ARID5B);circRNA10708(CDKL5);circRNA10773(NOX4);circRNA10774(NOX4);circRNA1118(FGFR2);circRNA1120(FGFR2);circRNA122(PEPD);circRNA1316(BCL11B);circRNA1453(DOK7);circRNA1479(LDB2);circRNA157(ADAM10);circRNA1612(PALLD);circRNA2203(GLI3);circRNA2204(GLI3);circRNA2935(NOX4);circRNA3092(PTBP2);circRNA3315(ENSAPLG00000028273);circRNA3410(ENSAPLG00000010685…	31	167	1133	4940	0.930754
GO:0048471	perinuclear region of cytoplasm	cellular_component	6	circRNA10394(ATP9B);circRNA10773(NOX4);circRNA10774(NOX4);circRNA2935(NOX4);circRNA6557(NOX4)	2	167	128	4940	0.935276
GO:0006357	regulation of transcription by RNA polymerase II	biological_process	9	circRNA1479(LDB2)	1	167	79	4940	0.935358
GO:0004674	protein serine/threonine kinase activity	molecular_function	8	circRNA5251(RPS6KA6);circRNA937(STK39)	2	167	134	4940	0.945568
GO:0010628	positive regulation of gene expression	biological_process	8	circRNA8465(CNTN1)	1	167	98	4940	0.966772
GO:0005829	cytosol	cellular_component	6	circRNA10066(MOB1B);circRNA1010(ADK);circRNA10708(CDKL5);circRNA10810(EPHB1);circRNA11331(ENSAPLG00000014139);circRNA1211(NPAS3);circRNA1321(EML1);circRNA1594(PDGFC);circRNA1612(PALLD);circRNA2016(PFKP);circRNA2203(GLI3);circRNA2204(GLI3);circRNA2617(PDE3A);circRNA3082(RNF13);circRNA3315(ENSAPLG00000028273);circRNA3391(ENSAPLG00000002577);circRNA3410(ENSAPLG00000010685);circRNA4602(ENSAPLG0000000…	22	167	907	4940	0.972696
GO:0005813	centrosome	cellular_component	7	circRNA10708(CDKL5);circRNA4522(ENSAPLG00000005273)	2	167	160	4940	0.974751
GO:0003700	DNA-binding transcription factor activity	molecular_function	4	circRNA2203(GLI3);circRNA2204(GLI3);circRNA4782(ENSAPLG00000012647)	2	167	170	4940	0.981335
GO:0019899	enzyme binding	molecular_function	5	circRNA1479(LDB2)	1	167	119	4940	0.984125
GO:0042802	identical protein binding	molecular_function	5	circRNA2267(GMDS);circRNA347(CASKIN1);circRNA4923(ENSAPLG00000001168);circRNA519(DNM1)	4	167	279	4940	0.987477
GO:0000122	negative regulation of transcription by RNA polymerase II	biological_process	10	circRNA1045(ARID5B);circRNA2203(GLI3);circRNA2204(GLI3)	2	167	188	4940	0.989253
GO:0003682	chromatin binding	molecular_function	4	circRNA2203(GLI3);circRNA2204(GLI3)	1	167	132	4940	0.989967
GO:0045892	negative regulation of transcription, DNA-templated	biological_process	9	circRNA2203(GLI3);circRNA2204(GLI3)	1	167	139	4940	0.992168
GO:0003677	DNA binding	molecular_function	6	circRNA1045(ARID5B);circRNA4782(ENSAPLG00000012647);circRNA652(SAMD11);circRNA939(CERS6)	4	167	311	4940	0.994689
GO:0005783	endoplasmic reticulum	cellular_component	6	circRNA10810(EPHB1);circRNA4451(ENSAPLG00000003929)	2	167	226	4940	0.996747
GO:0032991	protein-containing complex	cellular_component	3	circRNA4451(ENSAPLG00000003929)	1	167	181	4940	0.998241
GO:0005794	Golgi apparatus	cellular_component	6	circRNA157(ADAM10);circRNA2829(ATP8A2)	2	167	277	4940	0.999379
