# Supplementary material for: Transcriptome RNA Sequencing Reveals That Circular RNAs Are Abundantly Expressed in Embryonic Breast Muscle of Duck
Source: Vet Sci. 2023 Jan 19;10(2):75. doi: 10.3390/vetsci10020075 (PMC10004440; doi:10.3390/vetsci10020075)
Supplement: Supplementary file 1 [file vetsci-10-00075-s001.zip › Table S5.xlsx]

## Sheet: Sheet1
S gene numbers represent the significantly differentially expressed genes enriched on the exact KEGG pathway; TS gene numbers represent all significantly differentially expressed genes in this comparison; B gene numbers represent the number of genes enriched on the exact KEGG pathway. TB gene numbers represent the total number of genes in the KEGG database.
pathway_id	pathway_name	Genes	S gene number	TS gene number	B gene number	TB gene number	pvalue
ko04540	Gap junction	circRNA10399(ADCY1);circRNA10453(ADCY2);circRNA10720(PDGFD);circRNA11329(ENSAPLG00000001037);circRNA11435(ENSAPLG00000015325);circRNA1594(PDGFC);circRNA2293(ADCY2);circRNA2296(ADCY2);circRNA3561(ENSAPLG00000008644);circRNA4611(ENSAPLG00000012486);circRNA5324(ADCY9);circRNA6794(ENSAPLG00000008644);circRNA6795(ENSAPLG00000008644)	9	80	56	2213	0.000127365
ko00230	Purine metabolism	circRNA1010(ADK);circRNA10219(PDE10A);circRNA10399(ADCY1);circRNA10453(ADCY2);circRNA11329(ENSAPLG00000001037);circRNA11435(ENSAPLG00000015325);circRNA1521(PPAT);circRNA2293(ADCY2);circRNA2296(ADCY2);circRNA2617(PDE3A);circRNA3561(ENSAPLG00000008644);circRNA5324(ADCY9);circRNA6794(ENSAPLG00000008644);circRNA6795(ENSAPLG00000008644)	10	80	72	2213	0.000187088
ko04914	Progesterone-mediated oocyte maturation	circRNA10399(ADCY1);circRNA10453(ADCY2);circRNA11329(ENSAPLG00000001037);circRNA11435(ENSAPLG00000015325);circRNA2293(ADCY2);circRNA2296(ADCY2);circRNA3561(ENSAPLG00000008644);circRNA4739(ENSAPLG00000011912);circRNA5251(RPS6KA6);circRNA5324(ADCY9);circRNA6794(ENSAPLG00000008644);circRNA6795(ENSAPLG00000008644)	8	80	52	2213	0.000423725
ko04020	Calcium signaling pathway	circRNA10399(ADCY1);circRNA10453(ADCY2);circRNA11329(ENSAPLG00000001037);circRNA11435(ENSAPLG00000015325);circRNA2293(ADCY2);circRNA2296(ADCY2);circRNA3561(ENSAPLG00000008644);circRNA4487(ENSAPLG00000001331);circRNA5324(ADCY9);circRNA5738(RYR3);circRNA6794(ENSAPLG00000008644);circRNA6795(ENSAPLG00000008644);circRNA692(PPP3CC);circRNA861(ERBB4)	10	80	81	2213	0.000502364
ko04114	Oocyte meiosis	circRNA10399(ADCY1);circRNA10453(ADCY2);circRNA11329(ENSAPLG00000001037);circRNA11435(ENSAPLG00000015325);circRNA2293(ADCY2);circRNA2296(ADCY2);circRNA3561(ENSAPLG00000008644);circRNA4739(ENSAPLG00000011912);circRNA5251(RPS6KA6);circRNA5324(ADCY9);circRNA6794(ENSAPLG00000008644);circRNA6795(ENSAPLG00000008644);circRNA692(PPP3CC)	9	80	68	2213	0.000581389
ko00010	Glycolysis / Gluconeogenesis	circRNA1045(ARID5B);circRNA2016(PFKP);circRNA2331(MTCL1);circRNA4783(ENSAPLG00000008150)	4	80	17	2213	0.00263246
ko00051	Fructose and mannose metabolism	circRNA1045(ARID5B);circRNA2016(PFKP);circRNA2267(GMDS)	3	80	9	2213	0.00326581
ko04261	Adrenergic signaling in cardiomyocytes	circRNA10399(ADCY1);circRNA10453(ADCY2);circRNA11329(ENSAPLG00000001037);circRNA11435(ENSAPLG00000015325);circRNA2293(ADCY2);circRNA2296(ADCY2);circRNA3561(ENSAPLG00000008644);circRNA4443(ENSAPLG00000013307);circRNA4566(ENSAPLG00000003174);circRNA5324(ADCY9);circRNA6794(ENSAPLG00000008644);circRNA6795(ENSAPLG00000008644)	8	80	76	2213	0.00524433
ko04371	Apelin signaling pathway	circRNA10399(ADCY1);circRNA10453(ADCY2);circRNA11329(ENSAPLG00000001037);circRNA11435(ENSAPLG00000015325);circRNA2293(ADCY2);circRNA2296(ADCY2);circRNA3561(ENSAPLG00000008644);circRNA5324(ADCY9);circRNA5738(RYR3);circRNA6794(ENSAPLG00000008644);circRNA6795(ENSAPLG00000008644)	7	80	61	2213	0.00558195
ko04916	Melanogenesis	circRNA10399(ADCY1);circRNA10453(ADCY2);circRNA11329(ENSAPLG00000001037);circRNA11435(ENSAPLG00000015325);circRNA2293(ADCY2);circRNA2296(ADCY2);circRNA3561(ENSAPLG00000008644);circRNA5324(ADCY9);circRNA6794(ENSAPLG00000008644);circRNA6795(ENSAPLG00000008644)	6	80	47	2213	0.0060657
ko04270	Vascular smooth muscle contraction	circRNA1024(ENSAPLG00000019122);circRNA10399(ADCY1);circRNA10453(ADCY2);circRNA11329(ENSAPLG00000001037);circRNA11435(ENSAPLG00000015325);circRNA2293(ADCY2);circRNA2296(ADCY2);circRNA3561(ENSAPLG00000008644);circRNA4745(ENSAPLG00000019122);circRNA5324(ADCY9);circRNA6794(ENSAPLG00000008644);circRNA6795(ENSAPLG00000008644);ciRNA934(ENSAPLG00000019122)	7	80	72	2213	0.0136896
ko04912	GnRH signaling pathway	circRNA10399(ADCY1);circRNA10453(ADCY2);circRNA11329(ENSAPLG00000001037);circRNA11435(ENSAPLG00000015325);circRNA2293(ADCY2);circRNA2296(ADCY2);circRNA3561(ENSAPLG00000008644);circRNA5324(ADCY9);circRNA6794(ENSAPLG00000008644);circRNA6795(ENSAPLG00000008644)	6	80	57	2213	0.0153826
ko00533	Glycosaminoglycan biosynthesis - keratan sulfate	circRNA10874(ST3GAL3);circRNA4505(ENSAPLG00000003303)	2	80	6	2213	0.0176143
ko00790	Folate biosynthesis	circRNA2310(MOCOS);circRNA3458(ENSAPLG00000009898)	2	80	6	2213	0.0176143
ko00052	Galactose metabolism	circRNA1045(ARID5B);circRNA2016(PFKP)	2	80	7	2213	0.0240864
ko04010	MAPK signaling pathway	circRNA10720(PDGFD);circRNA1118(FGFR2);circRNA1120(FGFR2);circRNA1594(PDGFC);circRNA4487(ENSAPLG00000001331);circRNA4566(ENSAPLG00000003174);circRNA4611(ENSAPLG00000012486);circRNA4797(ENSAPLG00000011952);circRNA4799(ENSAPLG00000011952);circRNA5251(RPS6KA6);circRNA692(PPP3CC);circRNA861(ERBB4)	10	80	158	2213	0.0549708
ko00601	Glycosphingolipid biosynthesis - lacto and neolacto series	circRNA10874(ST3GAL3);circRNA4505(ENSAPLG00000003303)	2	80	12	2213	0.0673621
ko00500	Starch and sucrose metabolism	circRNA1045(ARID5B);ciRNA892(ENSAPLG00000006837)	2	80	12	2213	0.0673621
ko00630	Glyoxylate and dicarboxylate metabolism	circRNA2331(MTCL1);circRNA4783(ENSAPLG00000008150)	2	80	12	2213	0.0673621
ko00515	Mannose type O-glycan biosyntheis	circRNA10874(ST3GAL3);circRNA4505(ENSAPLG00000003303)	2	80	12	2213	0.0673621
ko00524	Neomycin, kanamycin and gentamicin biosynthesis	circRNA1045(ARID5B)	1	80	2	2213	0.071009
ko04810	Regulation of actin cytoskeleton	circRNA10720(PDGFD);circRNA1118(FGFR2);circRNA1120(FGFR2);circRNA11502(ENSAPLG00000009236);circRNA1594(PDGFC);circRNA3410(ENSAPLG00000010685);circRNA4611(ENSAPLG00000012486);circRNA4797(ENSAPLG00000011952);circRNA4799(ENSAPLG00000011952);ciRNA846(ENSAPLG00000014164)	8	80	128	2213	0.0873134
ko00520	Amino sugar and nucleotide sugar metabolism	circRNA1045(ARID5B);circRNA2267(GMDS)	2	80	15	2213	0.100002
ko00514	Other types of O-glycan biosynthesis	circRNA10874(ST3GAL3);circRNA4505(ENSAPLG00000003303)	2	80	15	2213	0.100002
ko04514	Cell adhesion molecules (CAMs)	circRNA11502(ENSAPLG00000009236);circRNA4451(ENSAPLG00000003929);circRNA8465(CNTN1);ciRNA857(ENSAPLG00000006326)	4	80	51	2213	0.109962
ko00620	Pyruvate metabolism	circRNA2331(MTCL1);circRNA4783(ENSAPLG00000008150)	2	80	16	2213	0.111697
ko04520	Adherens junction	circRNA4717(ENSAPLG00000005073);circRNA4773(ENSAPLG00000002841);circRNA5866(LIMCH1);circRNA8664(LMO7);circRNA9535(ARVCF);ciRNA927(ENSAPLG00000005073)	5	80	77	2213	0.142796
ko00640	Propanoate metabolism	circRNA2331(MTCL1);circRNA4783(ENSAPLG00000008150)	2	80	19	2213	0.148651
ko04014	Ras signaling pathway	circRNA3152(RASAL2);circRNA3448(ENSAPLG00000029004)	2	80	20	2213	0.16147
ko04144	Endocytosis	circRNA1118(FGFR2);circRNA1120(FGFR2);circRNA2345(SNTG1);circRNA4797(ENSAPLG00000011952);circRNA4799(ENSAPLG00000011952);circRNA4923(ENSAPLG00000001168);circRNA5053(ENSAPLG00000003975);circRNA519(DNM1);circRNA6258(RAB31);circRNA6259(RAB31);circRNA9560(EPN2)	8	80	148	2213	0.161746
ko04622	RIG-I-like receptor signaling pathway	circRNA4428(ENSAPLG00000003705);circRNA4429(ENSAPLG00000003705);circRNA4430(ENSAPLG00000003705);circRNA959(ZNF385B);circRNA960(ZNF385B);circRNA961(ZNF385B);ciRNA889(ENSAPLG00000003705)	2	80	27	2213	0.255082
ko00030	Pentose phosphate pathway	circRNA2016(PFKP)	1	80	8	2213	0.255493
ko00531	Glycosaminoglycan degradation	ciRNA165(ENSAPLG00000014112)	1	80	8	2213	0.255493
ko04724	Glutamatergic synapse	circRNA1200(ENSAPLG00000006385)	1	80	8	2213	0.255493
ko05202	Transcriptional misregulation in cancers	circRNA1479(LDB2)	1	80	9	2213	0.282504
ko04360	Axon guidance	circRNA11406(ENSAPLG00000006152);circRNA12638(SEMA5A);ciRNA296(ENSAPLG00000006152)	2	80	34	2213	0.349905
ko04510	Focal adhesion	circRNA10720(PDGFD);circRNA11502(ENSAPLG00000009236);circRNA1594(PDGFC);circRNA3410(ENSAPLG00000010685);circRNA4611(ENSAPLG00000012486);ciRNA333(ENSAPLG00000012340)	6	80	134	2213	0.355039
ko00250	Alanine, aspartate and glutamate metabolism	circRNA1521(PPAT)	1	80	13	2213	0.381206
ko04217	Necroptosis	circRNA2345(SNTG1);circRNA5053(ENSAPLG00000003975)	2	80	38	2213	0.402473
ko04392	Hippo signaling pathway - multiple species	circRNA10066(MOB1B)	1	80	14	2213	0.403707
ko04145	Phagosome	ciRNA333(ENSAPLG00000012340);ciRNA846(ENSAPLG00000014164)	2	80	41	2213	0.440599
ko00310	Lysine degradation	circRNA1320(SETD3);ciRNA61(PRDM11)	2	80	43	2213	0.465286
ko00190	Oxidative phosphorylation	circRNA11350(ENSAPLG00000004096)	1	80	17	2213	0.466475
ko04260	Cardiac muscle contraction	circRNA4566(ENSAPLG00000003174)	1	80	17	2213	0.466475
ko00600	Sphingolipid metabolism	circRNA939(CERS6)	1	80	19	2213	0.504648
ko04512	ECM-receptor interaction	circRNA11502(ENSAPLG00000009236);ciRNA333(ENSAPLG00000012340)	2	80	48	2213	0.524145
ko04012	ErbB signaling pathway	circRNA4487(ENSAPLG00000001331);circRNA861(ERBB4)	2	80	49	2213	0.535396
ko00562	Inositol phosphate metabolism	circRNA1550(INPP4B);ciRNA846(ENSAPLG00000014164)	2	80	49	2213	0.535396
ko04150	mTOR signaling pathway	circRNA10531(DEPTOR);circRNA2001(RHEB);circRNA5251(RPS6KA6)	3	80	82	2213	0.576845
ko04060	Cytokine-cytokine receptor interaction	circRNA970(ACVR2A)	1	80	24	2213	0.58868
ko04015	Rap1 signaling pathway	circRNA3448(ENSAPLG00000029004)	1	80	25	2213	0.603712
ko04390	Hippo signaling pathway	circRNA10066(MOB1B)	1	80	25	2213	0.603712
ko04330	Notch signaling pathway	circRNA6722(ENSAPLG00000004118)	1	80	30	2213	0.671109
ko04137	Mitophagy - animal	circRNA2137(TAX1BP1)	1	80	30	2213	0.671109
ko04080	Neuroactive ligand-receptor interaction	circRNA10323(CRHR2);circRNA3252(ENSAPLG00000011160);circRNA3254(ENSAPLG00000011160);circRNA8230(CRHR2)	2	80	64	2213	0.682145
ko04340	Hedgehog signaling pathway	circRNA2203(GLI3);circRNA2204(GLI3)	1	80	31	2213	0.683162
ko03018	RNA degradation	circRNA2016(PFKP)	1	80	31	2213	0.683162
ko04070	Phosphatidylinositol signaling system	circRNA1550(INPP4B);ciRNA846(ENSAPLG00000014164)	2	80	66	2213	0.69861
ko04910	Insulin signaling pathway	circRNA1045(ARID5B);circRNA2001(RHEB)	2	80	68	2213	0.714374
ko04115	p53 signaling pathway	circRNA129(VAT1L)	1	80	35	2213	0.727162
ko04350	TGF-beta signaling pathway	circRNA970(ACVR2A)	1	80	39	2213	0.765118
ko04370	VEGF signaling pathway	circRNA692(PPP3CC)	1	80	41	2213	0.782091
ko04140	Autophagy - animal	circRNA10531(DEPTOR);circRNA2001(RHEB)	2	80	85	2213	0.822509
ko04625	C-type lectin receptor signaling pathway	circRNA692(PPP3CC)	1	80	49	2213	0.838685
ko04530	Tight junction	circRNA3391(ENSAPLG00000002577);circRNA4620(ENSAPLG00000002887)	2	80	89	2213	0.842003
ko04142	Lysosome	ciRNA165(ENSAPLG00000014112)	1	80	51	2213	0.850394
ko04933	AGE-RAGE signaling pathway in diabetic complications	circRNA10773(NOX4);circRNA10774(NOX4);circRNA2935(NOX4);circRNA6557(NOX4)	1	80	52	2213	0.85593
ko04218	Cellular senescence	circRNA2001(RHEB);circRNA692(PPP3CC)	2	80	94	2213	0.863671
ko03015	mRNA surveillance pathway	circRNA2834(FRY)	1	80	56	2213	0.876121
ko04110	Cell cycle	circRNA4739(ENSAPLG00000011912)	1	80	62	2213	0.901282
ko04310	Wnt signaling pathway	circRNA692(PPP3CC)	1	80	81	2213	0.952103
